# Supplementary material for: Partitioned polygenic scores show mechanistic heterogeneity in type 2 diabetes and hypertension comorbidity
Source: Nat Commun. 2026 Feb 9;17:1446. doi: 10.1038/s41467-025-67449-2 (PMC12886974; doi:10.1038/s41467-025-67449-2)
Supplement: Supplementary file 2 — Supplementary Data [file 41467_2025_67449_MOESM2_ESM.xlsx]

## Sheet: Summary
List of Supplementary Tables
Supplementary Data 1: Genetic correlation and loci overlap between high BP and risk of T2D.
Supplementary Data 2: GWAS summary statistics overview.
Supplementary Data 3: Assignment of SNVs to clusters of different pathogenetic processes
Supplementary Data 4: Two-sided linear regression results testing the association of T2D risk alleles of clustered SNVs with 45 endophenotypes.
Supplementary Data 5: Top Bayesian colocalisation (two-sided) signals between the clustered SNVs from T2D & SBP GWAS, and 50 eQTL of distinct tissues.
Supplementary Data 6: Top single-tissue Bayesian colocalisation (two-sided) signals between the clustered SNVs from T2D & SBP GWAS, and 50 tissue eQTLs.
Supplementary Data 7: Enrichment of ATAC-seq peaks of chromatin accessbility within 222 cell types among the clustered SNVs using two-sided chi-squared tests comparing nested logistic regression models.
Supplementary Data 8: Association between complications and partitioned unweighted Polygenic Scores (PGS) after clustering in the UK Biobank. Two-sided linear regression for quantitative phenotypes, two-sided logistic regression for binary phenotypes.
Supplementary Data 9: Reciprocal risk prediction of partitioned weighted Polygenic Scores (PGS) after clustering on the risk of high BP and T2D using comorbidPGS. Two-sided linear regression for quantitative phenotypes, two-sided logistic regression for binary phenotypes.
Supplementary Data 10: Cumulative hazard table of the T2D-BP comorbidity stratified by being in the top 33 percent of different PGS with two-sided 95% confidence interval.

## Sheet: Supplementary Data 1
Supplementary Data 1: Genetic correlation and loci overlap between high BP and risk of T2D.
	SBP & T2D	DBP & T2D	PP & T2D			SBP	DBP	PP	T2D		SNV1	SNV2	LD r²	Phenotype associated with SNV1	Phenotype associated with SNV2	Proximal locus
Genetic correlation (rg)	0.25	0.18	0.23		Total number of loci	283	272	270	500		rs6662330	rs4655617	0.2067	PP	T2D	SGIP1
Genetic correlation SE	0.028	0.027	0.029								rs2613765	rs12185519	0.2102	SBP	T2D	KDM4B
Genetic correlation P-value	1.56×10-19	1.38×10-11	2.25×10-15								rs1347345	rs3755879	0.2107	SBP	T2D
Number of loci overlap	24	19	26								rs925484	rs243018	0.2168	PP	T2D	MIR4432HG
Loci	COBLL1-GRB14	ARNTL	COBLL1-GRB14								rs36022378	rs6792892	0.2219	DBP	T2D
	KDM4B	CITED2	KDM4B								rs34570306	rs6716394	0.2226	DBP	T2D
	LCORL	GTF2I	LCORL								rs9563529	rs7991679	0.2392	DBP	T2D
	PDGFC	AZIN1	PDGFC								rs1801253	rs10787518	0.2587	SBP	T2D	ADRB1
	C5orf67	DNM3	C5orf67								rs2990220	rs3020781	0.2683	DBP,SBP	T2D
	FTO	PIGC	FTO								rs34324971	rs13238568	0.2875	DBP	T2D	GTF2I
	CDKAL1	BDNF	CDKAL1								rs10086284	rs10808671	0.2912	PP	T2D	NDUFAF6
	ZC3H11B	RGS17	ZC3H11B								rs10782230	rs7758115	0.2944	SBP	T2D
	TSHZ3-AS1	TEX41	TET1								rs11688682	rs9308614	0.2994	SBP	T2D
	ADRB1	BEND7	TCF7L2								rs111791351	rs12380322	0.3015	SBP	T2D
	JAZF1	ACE	SGIP1								rs2306374	rs6766859	0.3123	DBP	T2D	MRAS
	UHRF1	ADAMTS9	SLC22A3								rs4841569	rs4382480	0.3133	SBP	T2D
	HOXC4	AUTS2	FAF1								rs77574378	rs12380322	0.322	PP	T2D	HAUS6
	PRKD1	ATP5PBP6	ZFHX3								rs863930	rs667920	0.3362	SBP	T2D
	MIR5702	LAMC1	MSRA								rs258494	rs34341	0.3558	DBP	T2D
	ARVCF	ABO	NDUFAF6								rs918466	rs66815886	0.3581	DBP	T2D	ADAMTS9
	KDF1	ZBTB38	MTNR1B								rs6806529	rs11708067	0.3613	PP	T2D	ADCY5
	H4P1	MRAS	ADCY5								rs1489110	rs2732469	0.3699	PP	T2D	H1-7
	KLF14	LINC02537	HAUS6								rs2261608	rs2732469	0.3699	PP	T2D	H1-7
	PEPD		H1FNT								rs117770268	rs2780215	0.3743	PP	T2D
	OR5B12		ADAMTSL3								rs8105753	rs2867570	0.3854	SBP	T2D	TSHZ3-AS1
	PNKD		RN7SKP15								rs1840221	rs12185519	0.3925	SBP	T2D	UHRF1
	NYAP2		MIR4432HG								rs223361	rs7659468	0.3941	DBP	T2D
	RO60		STEAP2								rs9650650	rs4382480	0.3948	PP	T2D	MSRA
			PHKG1P3								rs11229457	rs7483027	0.3971	SBP	T2D	OR5B12
											rs3821964	rs3755879	0.3972	SBP	T2D
Legend: Bold underscored loci are found multiple time in the table. The detailed overlapped SNVs before Coloured loci are attributed to the clusters, Inverse T2D-BP risk ; Metabolic Syndrome ; Higher adiposity ; Vascular dysfunction ; Reduced beta-cell function											rs2707450	rs2169033	0.4023	SBP	T2D	LCORL
											rs10998362	rs10998338	0.4048	PP	T2D	TET1
											rs3820068	rs12746673	0.4096	SBP	T2D
											rs17035181	rs28819812	0.4111	SBP	T2D	PDGFC
											rs2011603	rs2169033	0.4148	PP	T2D	LCORL
											rs2610990	rs2169033	0.4148	SBP	T2D	LCORL
											rs4308	rs4335	0.4236	DBP	T2D	ACE
											rs2001337	rs4382480	0.4338	SBP	T2D
											rs10078021	rs34341	0.434	DBP	T2D
											rs11154334	rs7758115	0.4384	SBP	T2D
											rs1060105	rs10773000	0.4423	DBP	T2D
											rs169080	rs12185519	0.4466	PP	T2D	KDM4B
											rs66990951	rs1812707	0.4503	PP	T2D	ADAMTSL3
											rs41475048	rs4129858	0.4638	DBP	T2D	LAMC1
											rs189593992	rs11561066	0.4699	PP	T2D	PHKG1P3
											rs2304130	rs58542926	0.4759	DBP	T2D
											rs1882289	rs7645613	0.4946	SBP	T2D
											rs10059921	rs6870983	0.5	SBP	T2D
											rs757081	rs757110	0.5512	SBP	T2D
											rs7672622	rs28819812	0.5538	PP,SBP	T2D	PDGFC
											rs9479509	rs7758002	0.5541	DBP	T2D	RGS17
											rs7297416	rs12422600	0.563	SBP	T2D	HOXC4
											rs4660293	rs61779284	0.6188	DBP	T2D
											rs900145	rs10766076	0.6441	DBP	T2D	ARNTL
											rs34872471	rs35011184	0.6606	PP	T2D	TCF7L2
											rs2898290	rs4382480	0.6776	SBP	T2D
											rs10830959	rs10830963	0.6844	PP	T2D,PP	MTNR1B
											rs10906391	rs11258422	0.7067	DBP	T2D	BEND7
											rs1870123	rs1877712	0.7525	SBP	T2D	PNKD
											rs6712203	rs10184004	0.7545	SBP	T2D,SBP	COBLL1-GRB14
											rs7927515	rs2513505	0.7592	PP	T2D
											rs17115145	rs12433335	0.7679	SBP	T2D	PRKD1
											rs4977492	rs12380322	0.7879	PP	T2D	HAUS6
											rs10274928	rs860262	0.8137	SBP	T2D	JAZF1
											rs9472135	rs9472139	0.8181	DBP	T2D	LINC02537
											rs739414	rs1075855	0.856	PP	T2D	ZFHX3
											rs4582532	rs10808671	0.8661	PP	T2D	NDUFAF6
											rs10818775	rs10818763	0.8809	PP	T2D
											rs7256564	rs4805881	0.8905	SBP	T2D	PEPD
											rs1415293	rs2820446	0.9039	SBP	T2D	ZC3H11B
											rs11030119	rs10767659	0.9131	DBP	T2D	BDNF
											rs2513877	rs2679745	0.9154	DBP	T2D	AZIN1
											rs62033406	rs1421085	0.9204	PP	T2D	FTO
											rs687621	rs529565	0.9366	DBP	T2D	ABO
											rs5219	rs757110	0.9369	SBP	T2D
											rs2972146	rs2943650	0.9562	SBP	T2D	NYAP2
											rs12405515	rs7546252	0.9585	DBP	T2D	DNM3,PIGC
											rs1438896	rs12151653	0.9753	DBP	T2D	TEX41
											rs555754	rs501470	0.98	PP	T2D	SLC22A3
											rs11770630	rs6956980	0.98	PP	T2D	STEAP2
											rs10195252	rs10184004	1	PP	T2D,SBP	COBLL1-GRB14
											rs9368222	rs10440833	1	PP,SBP	T2D	CDKAL1
											rs668459	rs11155073	1	DBP	T2D	ATP5PBP6
											rs11642015	rs1421085	1	PP,SBP	T2D	FTO
											rs12628032	rs2240716	1	SBP	T2D	ARVCF
											rs74181299	rs2723065	1	PP	T2D
											rs2820443	rs2820446	1	PP	T2D	ZC3H11B
											rs2820444	rs2820446	1	PP	T2D	ZC3H11B
											rs2325885	rs3744347	1	PP	T2D
											rs10842991	rs3751239	1	PP	T2D	RN7SKP15
											rs34072724	rs3996350	1	SBP	T2D	KLF14
											rs256904	rs464605	1	SBP	T2D,PP	C5orf67
											rs16851397	rs56243018	1	DBP	T2D	ZBTB38
											rs10270950	rs6956980	1	PP	T2D	STEAP2
											rs2222544	rs6975279	1	DBP	T2D	AUTS2
											rs147696085	rs79090772	1	PP	T2D	FAF1
											rs75460349	rs79598313	1	SBP	T2D,SBP	KDF1

## Sheet: Supplementary Data 2
Supplementary Data 2: GWAS summary statistics overview.
Phenotype	Source	Date	Sample size	Ancestry origin	Consortium
T2D	https://doi.org/10.1038/s41588-020-0637-y	2020-06-15	231436	Europeans	DIAMANTE (Mahajan et al (2018b))
T2D (without UKB individuals)	https://doi.org/10.1038/s41588-020-0637-y	2020-06-15		Europeans	DIAMANTE (Mahajan et al (2018b) without UKB individuals)
DBP	https://doi.org/10.1038/ng.3768	2017-01-30	140886	Europeans
DBP (without UKB individuals)	https://doi.org/10.1038/s41588-018-0205-x	2018-09-17		Europeans	ICBP
PP	https://doi.org/10.1038/ng.3768	2017-01-30	140882	Europeans
PP (without UKB individuals)	https://doi.org/10.1038/s41588-018-0205-x	2018-09-17		Europeans	ICBP
SBP	https://doi.org/10.1038/ng.3768	2017-01-30	140882	Europeans
SBP (without UKB individuals)	https://doi.org/10.1038/s41588-018-0205-x	2018-09-17		Europeans	ICBP
HbA1C	https://doi.org/10.1038/s41588-020-00757-z	2021-01-18	338919	UKB individuals (96% Europeans, 2% South Asians, 1% Africans)
RG	https://doi.org/10.1038/s41467-020-19366-9	2021-01-05	151188	Europeans	MAGIC
WHR (adjBMI)	https://doi.org/10.1093/hmg/ddy327	2018-09-14	694649	Europeans	GIANT
BMI	https://doi.org/10.1093/hmg/ddy271	2018-08-16	694649	Europeans	GIANT
Birth weight	https://doi.org/10.1038/s41588-019-0403-1	2019-05-01	298142	Europeans	EGG
Age at menarche	https://doi.org/10.1038/s41588-019-0481-0	2019-08-19	202636	UKB individuals (96% Europeans, 2% South Asians, 1% Africans)
HDL	https://doi.org/10.1371/journal.pbio.3001547	2022-02-25	115082	Europeans
Testosterone (female)	Internal from UKB	2019-08-25		UKB individuals (96% Europeans, 2% South Asians, 1% Africans)
Age at menopause	https://doi.org/10.1038/s41588-019-0481-0	2019-08-19	119160	UKB individuals (96% Europeans, 2% South Asians, 1% Africans)
Adiponectin	Internal from UKB	2019-08-31	27156	UKB individuals (96% Europeans, 2% South Asians, 1% Africans)
PAI-1	https://doi.org/10.1186/s13059-021-02398-9	2021-06-29	34448	Europeans
Oestradiol (female)	Internal from UKB			UKB individuals (96% Europeans, 2% South Asians, 1% Africans)
Oestradiol (male)	Internal from UKB			UKB individuals (96% Europeans, 2% South Asians, 1% Africans)
Leptin	https://doi.org/10.1038/s42255-020-00287-2	2020-10-16	21758	Europeans	SCALLOP
Modified Stumvoll ISI	https://doi.org/10.1038/s41588-023-01408-9	2023-06-08	53657	Europeans	MAGIC
Insulin fold change	https://doi.org/10.1038/s41588-023-01408-9	2023-06-09	53287	Europeans	MAGIC
Fasting insulin	https://doi.org/10.1038/s41588-021-00852-9	2023-06-09	281416	Europeans	MAGIC
Proinsulin	https://doi.org/10.1016/j.ajhg.2023.01.002	2023-02-02	45826	Europeans	MAGIC
IGF-1	Internal from UKB			UKB individuals (96% Europeans, 2% South Asians, 1% Africans)
LDL	https://doi.org/10.1371/journal.pbio.3001547	2022-02-25	115082	Europeans
2hr Glucose (adjBMI)	https://doi.org/10.1038/s41467-020-19366-9	2021-01-05	151188	Europeans	MAGIC
HOMA IR	Internal from UKB	2020-02-01	71356.3	UKB individuals (96% Europeans, 2% South Asians, 1% Africans)
HOMA B	Internal from UKB	2020-02-01	71356.3	UKB individuals (96% Europeans, 2% South Asians, 1% Africans)
WBC	https://doi.org/10.1016/j.cell.2020.08.008	2020-09-01	408112	UKB individuals (96% Europeans, 2% South Asians, 1% Africans)
CRP	https://doi.org/10.1038/s41467-022-29650-5	2022-04-22	575531	Europeans	CHARGE
CAD	https://doi.org/10.1038/ng.3396	2015-09-07	184305	Meta-analysis including Europeans (77% Europeans, 13% South Asians, 6% East Asians, 3% Africans)	CARDIoGRAMplusC4D
TG	https://doi.org/10.1371/journal.pbio.3001547	2022-02-25	115082	Europeans
Height	https://doi.org/10.1038/s41588-019-0481-0	2019-08-19	385748	UKB individuals (96% Europeans, 2% South Asians, 1% Africans)
SHBG (female)	Internal from UKB			UKB individuals (96% Europeans, 2% South Asians, 1% Africans)
Testosterone (male)	Internal from UKB			UKB individuals (96% Europeans, 2% South Asians, 1% Africans)
SHBG (male)	Internal from UKB			UKB individuals (96% Europeans, 2% South Asians, 1% Africans)
Renin	https://doi.org/10.1038/s42255-020-00287-2	2020-10-16	21758	Europeans
TRAIL-R2	https://doi.org/10.1038/s42255-020-00287-2	2020-10-16	21758	Europeans
Atrial fibrillation	https://doi.org/10.1038/s41588-022-01284-9	2023-01-19	2339188	Meta-analysis including Europeans (53% Europeans, 47% East Asians)
Heart failure	https://doi.org/10.1038/s41467-019-13690-5	2020-01-09	964057	Europeans	HERMES
Stroke	https://doi.org/10.1038/s41586-022-05165-3	2022-09-30	1614080	Meta-analysis including Europeans (81% Europeans, 16% East Asians, 2% Africans, 1% South Asians)	GIGASTROKE
Small vessel stroke	https://doi.org/10.1038/s41586-022-05165-3	2022-09-30	1614080	Meta-analysis including Europeans (81% Europeans, 16% East Asians, 2% Africans, 1% South Asians)	GIGASTROKE
ALT	https://doi.org/10.1038/s41467-021-24563-1	2021-07-27	387859	Europeans
AST	https://doi.org/10.1038/s41467-021-24563-1	2021-07-28	387859	Europeans
Heel bmd	https://doi.org/10.1038/s41588-018-0302-x	2018-12-31	426824	UKB individuals (96% Europeans, 2% South Asians, 1% Africans)
Heart rate	Internal from UKB	2022-02-10	200000	UKB individuals (96% Europeans, 2% South Asians, 1% Africans)
Legend: All datasets in this table were part of the hierarchical clustering, except for the GWAS in italic. T2D = Type 2 Diabetes; DBP = Diastolic Blood Pressure; UKB = UK Biobank; PP = Pulse Pressure; SBP = Systolic Blood Pressure; HbA1C = Glycated hemoglobin; RG = Random glucose; WHR = waist-hip ratio; BMI = body mass index; HDL = high-density lipoprotein; PAI = Plasminogen activator inhibitor;…

## Sheet: Supplementary Data 3
Supplementary Data 3: Assignment of SNVs to clusters of different pathogenetic processes
T2D-BP hierarchical clustering					T2D hierarchical clustering assignment (Suzuki et al. 2024)			T2D 'soft' cluster assignment (Smith et al. 2024)			BP 'soft' cluster assignment (Vaura et al. 2022)
rsid	chr:pos (b37)	Origin of SNV	Attributed cluster	Proximal locus	rsid	LD r² (EUR)	Cluster	rsid	LD r² (EUR)	Cluster	rsid	LD r² (EUR)	Cluster
rs243027	2:60607007	PP	Inverse T2D-BP risk	AC007381.2
rs1012089	16:74171973	SBP	Inverse T2D-BP risk	AC009120.4
rs2037517	15:65165436	PP	Inverse T2D-BP risk	AC069368.3
rs1607644	2:34679626	DBP	Inverse T2D-BP risk	AC073218.1
rs2631669	2:66104881	PP	Inverse T2D-BP risk	AC074391.1
rs6421389	10:90718527	PP	Inverse T2D-BP risk	ACTA2
rs12990959	2:148572160	DBP	Inverse T2D-BP risk	ACVR2A
rs1034906	16:4128853	SBP	Inverse T2D-BP risk	ADCY9
rs7129220	11:10350538	SBP	Inverse T2D-BP risk	ADM
rs7545750	1:203138776	SBP	Inverse T2D-BP risk	ADORA1
rs10885531	10:115814392	T2D	Inverse T2D-BP risk	ADRB1				rs10787516	1	Beta Cell 1
rs2782980	10:115781527	SBP	Inverse T2D-BP risk	ADRB1
rs10841239	12:19645793	DBP	Inverse T2D-BP risk	AEBP2
rs7437940	4:7887500	PP	Inverse T2D-BP risk	AFAP1
rs11579440	1:49052423	SBP	Inverse T2D-BP risk	AGBL4
rs9347489	6:161718532	DBP	Inverse T2D-BP risk	AGPAT4
rs2004776	1:230848702	DBP	Inverse T2D-BP risk	AGT
rs12909648	15:86224570	SBP	Inverse T2D-BP risk	AKAP13
rs8027605	15:85997197	PP	Inverse T2D-BP risk	AKAP13
rs666720	1:46020795	PP	Inverse T2D-BP risk	AKR1A1
rs1722886	7:134215259	DBP	Inverse T2D-BP risk	AKR1B10
rs6587757	1:249128317	SBP	Inverse T2D-BP risk	AL672294.1
rs72931748	11:69825414	SBP	Inverse T2D-BP risk	ANO1
rs875106	11:70005641	DBP	Inverse T2D-BP risk	ANO1
rs2408252	12:45868623	T2D	Inverse T2D-BP risk	ANO6
rs9609429	22:32517431	DBP	Inverse T2D-BP risk	AP1B1P1
rs10166144	2:21453733	PP	Inverse T2D-BP risk	APOB
rs2024385	12:12888438	SBP	Inverse T2D-BP risk	APOLD1
rs331992	18:24543117	SBP	Inverse T2D-BP risk	AQP4-AS1
rs11718315	3:153724197	DBP	Inverse T2D-BP risk	ARHGEF26
rs78909240	10:5689150	PP	Inverse T2D-BP risk	ASB13
rs9578771	13:25263996	DBP	Inverse T2D-BP risk	ATP12A
rs2681492	12:90013089	SBP	Inverse T2D-BP risk	ATP2B1
rs1194592	1:154324384	T2D	Inverse T2D-BP risk	ATP8B2	rs1685635	0.96	Beta cell +PI
rs3774702	3:63856870	DBP	Inverse T2D-BP risk	ATXN7
rs17248480	4:102435265	DBP SBP	Inverse T2D-BP risk	BANK1
rs7205205	16:87995179	SBP	Inverse T2D-BP risk	BANP
rs4744239	9:96166382	PP	Inverse T2D-BP risk	BC039686
rs7543734	1:94050911	SBP	Inverse T2D-BP risk	BCAR3
rs72847884	10:103115345	DBP	Inverse T2D-BP risk	BTRC
rs4300410	11:76163151	T2D	Inverse T2D-BP risk	C11orf30_EMSY;RP11-672A2.7	rs61894507	0.741	Residual glycaemic
rs11112548	12:105871914	SBP	Inverse T2D-BP risk	C12orf75
rs12587240	14:77304536	T2D	Inverse T2D-BP risk	C14orf166B	rs2056857	1	Residual glycaemic	rs2056857	1	Beta Cell 1
rs8027730	15:49872585	T2D	Inverse T2D-BP risk	C15orf33	rs7161744	1	Body fat	rs7169799	1	Hyper Insulin
rs9932220	16:51758116	DBP	Inverse T2D-BP risk	C16orf97
rs220448	17:30099690	PP	Inverse T2D-BP risk	C17orf79
rs11141735	9:89895930	DBP	Inverse T2D-BP risk	C9orf170
rs1813353	10:18707448	DBP	Inverse T2D-BP risk	CACNB2
rs4373814	10:18419972	SBP	Inverse T2D-BP risk	CACNB2
rs12419404	11:34153107	SBP	Inverse T2D-BP risk	CAPRIN1
rs6911827	6:22130601	SBP	Inverse T2D-BP risk	CASC15
rs12046278	1:10799577	SBP	Inverse T2D-BP risk	CASZ1							rs880315	0.938	Hypolipidemia N Loci = 27
rs12117167	1:42919489	PP	Inverse T2D-BP risk	CCDC30
rs12562251	1:43010819	PP	Inverse T2D-BP risk	CCDC30
rs12916871	15:74552742	SBP	Inverse T2D-BP risk	CCDC33
rs6567001	18:52621650	DBP	Inverse T2D-BP risk	CCDC68
rs4954192	2:135632981	DBP	Inverse T2D-BP risk	CCNT2-AS1
rs12731740	1:208024820	PP	Inverse T2D-BP risk	CD34
rs72794172	16:83044932	PP	Inverse T2D-BP risk	CDH13
rs4762291	12:96647487	DBP	Inverse T2D-BP risk	CDK17
rs11585808	1:15805662	SBP	Inverse T2D-BP risk	CELA2A
rs1261744	11:117218460	PP	Inverse T2D-BP risk	CEP164
rs4887824	16:75441613	PP	Inverse T2D-BP risk	CFDP1
rs871606	4:54799245	PP	Inverse T2D-BP risk	CHIC2
rs2969070	7:2512545	DBP	Inverse T2D-BP risk	CHST12-LFNG
rs4875958	8:1721090	SBP	Inverse T2D-BP risk	CLN8
rs6731373	2:68503044	PP SBP	Inverse T2D-BP risk	CNRIP1
rs7027650	9:101741969	PP	Inverse T2D-BP risk	COL15A1
rs35796750	21:47422412	PP	Inverse T2D-BP risk	COL6A1
rs2796270	1:207937612	PP	Inverse T2D-BP risk	CR1L-CD46
rs3740976	11:46393757	SBP	Inverse T2D-BP risk	CREB3L1
rs6891344	5:123136656	DBP	Inverse T2D-BP risk	CSNK1G3
rs12983238	19:39438532	DBP	Inverse T2D-BP risk	CTC-360G5.8
rs17201704	3:41105589	SBP	Inverse T2D-BP risk	CTNNB1
rs2860840	10:96495232	DBP	Inverse T2D-BP risk	CYP2C19
rs1475130	14:100225144	PP	Inverse T2D-BP risk	CYP46A1-EML1
rs3760994	19:1435771	PP	Inverse T2D-BP risk	DAZAP1
rs1321958	11:31048683	DBP	Inverse T2D-BP risk	DCDC1
rs13240040	7:14375977	DBP	Inverse T2D-BP risk	DGKB
rs11701286	21:47962690	PP	Inverse T2D-BP risk	DIP2A
rs9316500	13:51094114	T2D	Inverse T2D-BP risk	DLEU7
rs7612045	3:197068511	DBP	Inverse T2D-BP risk	DLG1
rs1126464	16:89704365	DBP	Inverse T2D-BP risk	DPEP1
rs17321041	8:26445194	DBP	Inverse T2D-BP risk	DPYSL2
rs7736883	5:158343969	PP	Inverse T2D-BP risk	EBF1
rs2303695	19:18562624	PP	Inverse T2D-BP risk	ELL
rs6825911	4:111381638	DBP	Inverse T2D-BP risk	ENPEP
rs3740237	10:32557592	DBP	Inverse T2D-BP risk	EPC1
rs4673659	2:213189729	SBP	Inverse T2D-BP risk	ERBB4
rs7787720	7:13886654	T2D	Inverse T2D-BP risk	ETV1	rs10950494	0.786	Beta cell -PI
rs11564022	7:27337046	DBP	Inverse T2D-BP risk	EVX1-HIBADH
rs7777128	7:27337113	SBP	Inverse T2D-BP risk	EVX1-HOXA
rs13430254	2:72442093	DBP	Inverse T2D-BP risk	EXOC6B
rs12479094	2:73086770	DBP	Inverse T2D-BP risk	EXOC6B-SPR
rs2387916	15:93267336	PP SBP	Inverse T2D-BP risk	FAM174B
rs2833814	21:33798684	PP	Inverse T2D-BP risk	FAM176C
rs13075010	3:56585975	DBP	Inverse T2D-BP risk	FAM208A
rs2025273	6:82330759	SBP	Inverse T2D-BP risk	FAM46A/TENT5A
rs1036477	15:48914926	PP	Inverse T2D-BP risk	FBN1
rs75758998	12:133059428	SBP	Inverse T2D-BP risk	FBRSL1
rs9888615	14:53377540	SBP	Inverse T2D-BP risk	FERMT2
rs13002573	2:164915208	PP	Inverse T2D-BP risk	FIGN-GRB14
rs1446468	2:164963486	SBP	Inverse T2D-BP risk	FIGN-GRB14
rs449789	6:159699125	PP	Inverse T2D-BP risk	FNDC1
rs4666068	2:28623982	SBP	Inverse T2D-BP risk	FOSL2							rs13405815	0.832	Short Stature N Loci = 25
rs17828856	7:4708134	T2D	Inverse T2D-BP risk	FOXK1	rs28411900	1	Body fat
rs4723948	7:4669136	DBP	Inverse T2D-BP risk	FOXK1
rs3813498	6:108944165	PP	Inverse T2D-BP risk	FOXO3
rs11210029	1:41865293	SBP	Inverse T2D-BP risk	FOXO6
rs2012071	6:112087768	SBP	Inverse T2D-BP risk	FYN
rs560887	2:169763148	PP	Inverse T2D-BP risk	G6PC2
rs62270945	3:128201889	PP	Inverse T2D-BP risk	GATA2
rs3750434	9:35739876	T2D	Inverse T2D-BP risk	GBA2	rs10758321	1	Residual glycaemic
rs2049805	1:155194980	DBP SBP	Inverse T2D-BP risk	GBAP1
rs1260326	2:27730940	T2D	Inverse T2D-BP risk	GCKR
rs7255	2:20878820	PP	Inverse T2D-BP risk	GDF7-C2orf43
rs1053328	16:85711860	T2D	Inverse T2D-BP risk	GINS2	rs2303202	0.842	Metabolic syndrome
rs11154027	6:121781390	PP	Inverse T2D-BP risk	GJA1
rs4741961	9:4334606	SBP	Inverse T2D-BP risk	GLIS3
rs2579519	2:96675166	DBP	Inverse T2D-BP risk	GPAT2-FAHD2CP
rs34591516	8:142367087	DBP	Inverse T2D-BP risk	GPR20
rs17564264	7:50915754	DBP	Inverse T2D-BP risk	GRB10
rs9865843	3:7489993	DBP	Inverse T2D-BP risk	GRM7
rs4292285	4:145271954	DBP	Inverse T2D-BP risk	GYPA-HHIP-AS1
rs12999041	2:127167530	DBP	Inverse T2D-BP risk	GYPC
rs4507125	2:239864732	DBP	Inverse T2D-BP risk	HDAC4	rs12999257	0.87	Residual glycaemic
rs2107595	7:19049388	PP	Inverse T2D-BP risk	HDAC9
rs7515635	1:42408070	SBP	Inverse T2D-BP risk	HIVEP3
rs6969780	7:27159136	SBP	Inverse T2D-BP risk	HOXA3
rs6925750	6:122287990	PP	Inverse T2D-BP risk	HSF2
rs1718845	4:57943153	DBP	Inverse T2D-BP risk	IGFBP7
rs1474347	7:22768124	PP	Inverse T2D-BP risk	IL6
rs4247374	19:7252756	DBP	Inverse T2D-BP risk	INSR
rs11256837	10:10840535	PP SBP	Inverse T2D-BP risk	Intergenic
rs16872236	5:71073881	PP	Inverse T2D-BP risk	Intergenic
rs177992	18:20063204	PP	Inverse T2D-BP risk	Intergenic
rs17804358	8:129451697	SBP	Inverse T2D-BP risk	Intergenic
rs356926	18:26329054	PP	Inverse T2D-BP risk	Intergenic
rs13199610	6:85224953	PP	Inverse T2D-BP risk	Intergenic
rs7580417	2:60064055	SBP	Inverse T2D-BP risk	Intergenic
rs731749	16:86356582	SBP	Inverse T2D-BP risk	Intergenic
rs13112145	4:138413244	SBP	Inverse T2D-BP risk	Intergenic
rs629445	13:22318442	PP SBP	Inverse T2D-BP risk	Intergenic
rs9811456	3:30274646	SBP	Inverse T2D-BP risk	Intergenic
rs267515	3:37540897	PP	Inverse T2D-BP risk	ITGA9
rs2092518	20:42814688	PP	Inverse T2D-BP risk	JPH2
rs79089478	17:40317241	PP	Inverse T2D-BP risk	KCNH4-HSD17B1
rs1275988	2:26914364	SBP	Inverse T2D-BP risk	KCNK3
rs1205441	20:36876183	PP	Inverse T2D-BP risk	KIAA1755
rs1053932	20:36841251	PP	Inverse T2D-BP risk	KIAA1755
rs6792918	3:44857004	PP	Inverse T2D-BP risk	KIF15
rs11625650	14:104610138	DBP	Inverse T2D-BP risk	KIF26A
rs10062049	5:61553881	DBP SBP	Inverse T2D-BP risk	KIF2A
rs7579413	2:23933356	PP	Inverse T2D-BP risk	KLHL29
rs3891281	8:124673055	SBP	Inverse T2D-BP risk	KLHL38
rs2379829	16:3538873	SBP	Inverse T2D-BP risk	LA16c-306E5.3
rs4834232	4:129024273	T2D	Inverse T2D-BP risk	LARP1B	rs4975198	0.743	Residual glycaemic
rs663599	13:21558454	SBP	Inverse T2D-BP risk	LATS2
rs7277386	21:40836496	PP	Inverse T2D-BP risk	LCA5L
rs10057188	5:77837789	PP	Inverse T2D-BP risk	LHFPL2
rs6535419	4:83890975	PP	Inverse T2D-BP risk	LIN54
rs9305545	21:35595821	PP	Inverse T2D-BP risk	LINC00310
rs17287293	12:24770878	PP	Inverse T2D-BP risk	LINC00477
rs3097937	4:124794644	SBP	Inverse T2D-BP risk	LINC01091
rs7315980	12:53449321	SBP	Inverse T2D-BP risk	LOC283335
rs4308124	2:112010486	SBP	Inverse T2D-BP risk	LOC541471
rs6551716	4:63575696	DBP	Inverse T2D-BP risk	LPHN3
rs7009170	8:92149429	PP	Inverse T2D-BP risk	LRRC69
rs4286632	5:66291370	DBP	Inverse T2D-BP risk	MAST4
rs1317506	13:113631143	SBP	Inverse T2D-BP risk	MCF2L
rs12039365	1:204488687	T2D	Inverse T2D-BP risk	MDM4	rs6689629	1	Body fat
rs2169137	1:204497913	DBP	Inverse T2D-BP risk	MDM4
rs1565716	1:29549216	DBP	Inverse T2D-BP risk	MECR
rs13029520	2:66772962	SBP	Inverse T2D-BP risk	MEIS1
rs11082867	18:48790842	SBP	Inverse T2D-BP risk	MEX3C
rs7043304	9:112358150	DBP	Inverse T2D-BP risk	MIR3927
rs7545860	1:51341666	DBP	Inverse T2D-BP risk	MIR4421
rs6758859	2:173965056	DBP	Inverse T2D-BP risk	MLTK
rs17880989	14:23313633	DBP	Inverse T2D-BP risk	MMP14
rs12482030	21:37718587	DBP	Inverse T2D-BP risk	MORC3
rs12325702	17:55446364	PP	Inverse T2D-BP risk	MSI2
rs12563037	1:38258644	PP	Inverse T2D-BP risk	MTF1
rs11949767	5:176740244	DBP	Inverse T2D-BP risk	MXD3
rs8067445	17:74687777	PP	Inverse T2D-BP risk	MXRA7
rs452036	14:23865885	PP	Inverse T2D-BP risk	MYH6
rs2958148	12:57103937	DBP	Inverse T2D-BP risk	NACA
rs142449193	8:102750597	SBP	Inverse T2D-BP risk	NCALD
rs7239483	18:55713929	DBP	Inverse T2D-BP risk	NEDD4L
rs10760345	9:127037796	PP	Inverse T2D-BP risk	NEK6
rs6021247	20:50108980	SBP	Inverse T2D-BP risk	NFATC2
rs6021276	20:50155386	T2D	Inverse T2D-BP risk	NFATC2	rs3787186	1	Body fat
rs2289123	11:89224718	PP	Inverse T2D-BP risk	NOX4
rs11636251	15:76239020	SBP	Inverse T2D-BP risk	NRG4
rs12519145	5:176555523	T2D	Inverse T2D-BP risk	NSD1	rs3088050	1	Residual glycaemic
rs11108209	12:96109855	DBP	Inverse T2D-BP risk	NTN4
rs508205	11:120057343	SBP	Inverse T2D-BP risk	OAF
rs1334149	1:86899021	PP	Inverse T2D-BP risk	ODF2L
rs1344653	2:19730845	PP	Inverse T2D-BP risk	OSR1
rs7696431	4:169687725	PP	Inverse T2D-BP risk	PALLD
rs112184198	10:102604514	SBP	Inverse T2D-BP risk	PAX2
rs1823125	2:114090412	DBP	Inverse T2D-BP risk	PAX8
rs9569738	13:58330643	DBP	Inverse T2D-BP risk	PCDH17
rs1837164	2:178716601	SBP	Inverse T2D-BP risk	PDE11A
rs16823124	2:183224127	DBP	Inverse T2D-BP risk	PDE1A
rs12579720	12:20173764	DBP	Inverse T2D-BP risk	PDE3A
rs73080726	12:20754154	PP	Inverse T2D-BP risk	PDE3A
rs66887589	4:120509279	DBP	Inverse T2D-BP risk	PDE5A
rs363180	16:66792904	DBP	Inverse T2D-BP risk	PDP2
rs12187734	5:51763665	T2D	Inverse T2D-BP risk	PELO	rs17261179	0.959	Body fat
rs143167197	1:28734372	PP	Inverse T2D-BP risk	PHACTR4
rs7167918	15:68432140	DBP	Inverse T2D-BP risk	PIAS1
rs7242639	18:10875836	DBP	Inverse T2D-BP risk	PIEZO2
rs17477177	7:106411858	PP	Inverse T2D-BP risk	PIK3CG
rs12141934	1:46353332	DBP	Inverse T2D-BP risk	PIK3R3
rs11144206	9:71519471	SBP	Inverse T2D-BP risk	PIP5K1B
rs13205180	6:51832494	DBP	Inverse T2D-BP risk	PKHD1
rs17080102	6:151004770	DBP	Inverse T2D-BP risk	PLEKHG1
rs731681	14:68010224	DBP	Inverse T2D-BP risk	PLEKHH1
rs42741	5:57744595	DBP	Inverse T2D-BP risk	PLK2	rs861293	1	Residual glycaemic
rs28379706	22:50728062	SBP	Inverse T2D-BP risk	PLXNB2
rs738409	22:44324727	T2D	Inverse T2D-BP risk	PNPLA3	rs738408	1	Liver/lipid metabolism	rs3747207	1	Lipodystrophy 2
rs7524019	1:167367193	DBP	Inverse T2D-BP risk	POU2F1
rs1059360	12:42554505	DBP	Inverse T2D-BP risk	PPHLN1
rs12921187	16:4943019	DBP	Inverse T2D-BP risk	PPL
rs8016306	14:63928546	SBP	Inverse T2D-BP risk	PPP2R5E
rs983775	3:73255057	PP	Inverse T2D-BP risk	PPP4R2
rs2493292	1:3328659	DBP	Inverse T2D-BP risk	PRDM16
rs4833674	4:121702011	T2D	Inverse T2D-BP risk	PRDM5	rs4833686	1	Residual glycaemic
rs7817000	8:68919463	SBP	Inverse T2D-BP risk	PREX2
rs10224002	7:151415041	SBP	Inverse T2D-BP risk	PRKAG2							rs6464165	0.903	Hypolipidemia N Loci = 27
rs11690961	2:46363336	PP	Inverse T2D-BP risk	PRKCE
rs6734118	2:37559355	SBP	Inverse T2D-BP risk	PRKD3
rs867186	20:33764554	PP	Inverse T2D-BP risk	PROCR
rs17522473	13:56412644	SBP	Inverse T2D-BP risk	PRR20A
rs7645877	3:46873718	DBP	Inverse T2D-BP risk	PRSS50
rs10087782	8:141858620	DBP	Inverse T2D-BP risk	PTK2
rs2151325	9:9351184	SBP	Inverse T2D-BP risk	PTPRD
rs228778	17:42090587	PP	Inverse T2D-BP risk	PYY
rs1833860	5:58136898	T2D	Inverse T2D-BP risk	RAB3C
rs12822733	12:1056030	SBP	Inverse T2D-BP risk	RAD52
rs11651246	17:40759937	PP	Inverse T2D-BP risk	RAMP2
rs13227860	7:22154454	DBP	Inverse T2D-BP risk	RAPGEF5
rs7103648	11:47461783	DBP	Inverse T2D-BP risk	RAPSN, PSMC3, SLC39A13
rs12934725	16:6879217	SBP	Inverse T2D-BP risk	RBFOX1
rs2979470	8:30288272	SBP	Inverse T2D-BP risk	RBPMS
rs11623535	14:72462381	SBP	Inverse T2D-BP risk	RGS6
rs17059668	4:174584663	PP	Inverse T2D-BP risk	RN7SKP13
rs9535530	13:51499272	SBP	Inverse T2D-BP risk	RNASEH2B
rs11063608	12:5411190	DBP	Inverse T2D-BP risk	RP11-1038A11.3
rs13250819	8:92816426	SBP	Inverse T2D-BP risk	RP11-122C21.1
rs12216886	9:2493751	DBP	Inverse T2D-BP risk	RP11-125B21.2
rs11922153	3:179172593	DBP	Inverse T2D-BP risk	RP11-145M9.2
rs756785	17:30812845	SBP	Inverse T2D-BP risk	RP11-227G15.6
rs5753103	22:30768777	PP	Inverse T2D-BP risk	RP1-130H16.18
rs10766533	11:19224677	SBP	Inverse T2D-BP risk	RP11-428C19.4
rs17796741	14:85780798	PP	Inverse T2D-BP risk	RP11-497E19.2
rs2171690	1:164740099	DBP	Inverse T2D-BP risk	RP11-506O24.1
rs2366403	5:89574726	DBP	Inverse T2D-BP risk	RP11-61G23.1
rs12192275	6:127412728	T2D	Inverse T2D-BP risk	RSPO3	rs2800733	0.749	Beta cell +PI
rs13209747	6:127115454	DBP	Inverse T2D-BP risk	RSPO3							chr6:127163736	0.919	Hypolipidemia N Loci = 27
rs7433368	3:133888679	DBP	Inverse T2D-BP risk	RYK
rs7144602	14:55285588	PP	Inverse T2D-BP risk	SAMD4A
rs958875	11:9857326	T2D	Inverse T2D-BP risk	SBF2	rs76789970	1	Body fat
rs1364372	9:127938486	PP	Inverse T2D-BP risk	SCAI
rs6801957	3:38767315	PP	Inverse T2D-BP risk	SCN10A
rs2390258	2:166250129	DBP	Inverse T2D-BP risk	SCN2A
rs953492	1:243471192	DBP	Inverse T2D-BP risk	SDCCAG8
rs11578696	1:156056968	SBP	Inverse T2D-BP risk	SEMA4A
rs12958173	18:42141977	SBP	Inverse T2D-BP risk	SETBP1
rs1646010	16:58549204	PP	Inverse T2D-BP risk	SETD6
rs256837	5:155941336	PP	Inverse T2D-BP risk	SGCD
rs6662330	1:67018728	PP	Inverse T2D-BP risk	SGIP1
rs10823136	10:69855363	PP	Inverse T2D-BP risk	SIRT1
rs6081613	20:19465907	PP	Inverse T2D-BP risk	SLC24A3
rs3851206	6:118579100	DBP	Inverse T2D-BP risk	SLC35F1
rs13107325	4:103188709	T2D DBP	Inverse T2D-BP risk	SLC39A8
rs9678851	2:27887034	SBP	Inverse T2D-BP risk	SLC4A1AP
rs7338758	13:30137828	DBP	Inverse T2D-BP risk	SLC7A1
rs631484	20:10504817	PP	Inverse T2D-BP risk	SLX4IP
rs4342401	6:169016615	PP	Inverse T2D-BP risk	SMOC2
rs11222386	11:130779068	PP	Inverse T2D-BP risk	SNX19
rs6571668	14:35110512	DBP	Inverse T2D-BP risk	SNX6
rs1047030	8:22428708	DBP	Inverse T2D-BP risk	SORBS3
rs296797	2:201102905	SBP	Inverse T2D-BP risk	SPATS2L
rs1215469	13:80707408	DBP	Inverse T2D-BP risk	SPRY2
rs9729149	1:9441040	PP	Inverse T2D-BP risk	SPSB1
rs3121685	5:65662133	SBP	Inverse T2D-BP risk	SREK1
rs17030613	1:113190807	DBP	Inverse T2D-BP risk	ST7L-CAPZA1-MOV10
rs2932538	1:113216543	SBP	Inverse T2D-BP risk	ST7L-CAPZA1-MOV10
rs9853056	3:52555957	PP	Inverse T2D-BP risk	STAB1
rs10164112	18:51881380	DBP	Inverse T2D-BP risk	STARD6
rs6749447	2:169041386	SBP	Inverse T2D-BP risk	STK39
rs6722745	2:108875244	SBP	Inverse T2D-BP risk	SULT1C3
rs17720594	17:27003521	PP	Inverse T2D-BP risk	SUPT6H
rs378825	11:9766932	DBP	Inverse T2D-BP risk	SWAP70
rs652941	1:43836928	SBP	Inverse T2D-BP risk	SZT2
rs4788815	16:71634811	T2D	Inverse T2D-BP risk	TAT
rs11067763	12:116198341	DBP	Inverse T2D-BP risk	TBX3-MIR620
rs2384550	12:115352731	DBP	Inverse T2D-BP risk	TBX5-TBX3
rs35444	12:115552437	DBP	Inverse T2D-BP risk	TBX5-TBX3
rs11856411	15:57364550	T2D	Inverse T2D-BP risk	TCF12
rs1642294	18:53374913	PP SBP	Inverse T2D-BP risk	TCF4
rs150816167	1:179571862	DBP	Inverse T2D-BP risk	TDRD5
rs10069690	5:1279790	SBP	Inverse T2D-BP risk	TERT
rs10998304	10:70342775	T2D	Inverse T2D-BP risk	TET1	rs2664419	0.849	Body fat	rs10998338	0.98	Hyper Insulin
rs2272903	6:50786571	SBP	Inverse T2D-BP risk	TFAP2D
rs17516329	1:92319781	PP	Inverse T2D-BP risk	TGFBR3
rs17334980	2:43718593	SBP	Inverse T2D-BP risk	THADA
rs4854681	3:132769021	SBP	Inverse T2D-BP risk	TMEM108
rs1362622	16:49885737	SBP	Inverse T2D-BP risk	TMEM188
rs7592578	2:191439591	DBP	Inverse T2D-BP risk	TMEM194B
rs10931464	2:191471608	SBP	Inverse T2D-BP risk	TMEM194B-NAB1
rs11696181	20:2791368	PP	Inverse T2D-BP risk	TMEM239
rs4925159	17:18185510	SBP	Inverse T2D-BP risk	TOP3A
rs7991454	13:50484602	DBP	Inverse T2D-BP risk	TRIM13
rs5750482	22:38117943	PP	Inverse T2D-BP risk	TRIOBP,NOL12
rs6566073	18:73033372	SBP	Inverse T2D-BP risk	TSHZ1
rs2867570	19:31865946	T2D	Inverse T2D-BP risk	TSHZ3	rs924150	0.793	Beta cell -PI
rs4129585	8:143312933	SBP	Inverse T2D-BP risk	TSNARE1
rs4894050	2:179670276	T2D	Inverse T2D-BP risk	TTN
rs3808876	9:34382726	PP	Inverse T2D-BP risk	UBAP1
rs12354278	1:154243457	DBP	Inverse T2D-BP risk	UBAP2L
rs1106243	11:122611430	SBP	Inverse T2D-BP risk	UBASH3B
rs3774372	3:41877414	DBP	Inverse T2D-BP risk	ULK4
rs13333226	16:20365654	DBP	Inverse T2D-BP risk	UMOD
rs6545887	2:61828818	DBP	Inverse T2D-BP risk	USP34
rs2645466	17:57853214	PP	Inverse T2D-BP risk	VMP1
rs801170	5:140115343	PP	Inverse T2D-BP risk	VTRNA1-3
rs332123	10:28842277	DBP	Inverse T2D-BP risk	WAC
rs3796822	4:10093651	PP	Inverse T2D-BP risk	WDR1
rs3743909	16:716428	DBP	Inverse T2D-BP risk	WDR90
rs708111	1:228191365	DBP	Inverse T2D-BP risk	WNT3A
rs217256	5:137431501	T2D	Inverse T2D-BP risk	WNT8A
rs1043069	1:180859368	SBP	Inverse T2D-BP risk	XPR1
rs10895272	11:102074614	PP	Inverse T2D-BP risk	YAP1
rs1869187	8:64501822	SBP	Inverse T2D-BP risk	YTHDF3
rs3783339	14:100718656	PP	Inverse T2D-BP risk	YY1
rs17488897	2:98365164	DBP	Inverse T2D-BP risk	ZAP70
rs2048794	18:60224101	PP	Inverse T2D-BP risk	ZCCHC2
rs6065325	20:39880956	T2D	Inverse T2D-BP risk	ZHX3	rs17265513	0.811	Body fat
rs11008355	10:31412561	PP	Inverse T2D-BP risk	ZNF438-ZEB1-AS1
rs6965332	7:149462621	PP	Inverse T2D-BP risk	ZNF467
rs12940887	17:47402807	DBP	Inverse T2D-BP risk	ZNF652							rs17637472	0.825	Short Stature N Loci = 25
rs4739514	8:37385495	T2D	Inverse T2D-BP risk	ZNF703	rs12680217	0.738	Metabolic syndrome
rs4823006	22:29451671	DBP	Inverse T2D-BP risk	ZNRF3
rs243021	2:60584819	T2D	Inverse T2D-BP risk		rs243018	0.96	Beta cell +PI
rs3812547	9:139252495	T2D	Inverse T2D-BP risk
rs9526608	13:50422404	T2D	Inverse T2D-BP risk
rs529565	9:136149500	T2D	Inverse T2D-BP risk		rs505922	0.979	Beta cell +PI
rs56243018	3:141101839	T2D	Inverse T2D-BP risk		rs75206890	1	Beta cell +PI
rs4865473	4:1782586	T2D	Inverse T2D-BP risk		rs6831006	0.98	Beta cell -PI
rs11033111	11:35422796	T2D	Inverse T2D-BP risk		rs58090211	1	Residual glycaemic
rs1665901	6:107433400	T2D	Inverse T2D-BP risk		rs62427977	0.933	Metabolic syndrome
rs13365225	8:36858483	T2D	Metabolic Syndrome		rs10092900	1	Residual glycaemic
rs13237426	7:46507656	PP	Metabolic Syndrome	AC011294.3
rs1046446	17:73896299	SBP	Metabolic Syndrome	ACOX1
rs2277547	15:79082431	DBP	Metabolic Syndrome	ADAMTS7
rs11222084	11:130273230	PP	Metabolic Syndrome	ADAMTS8
rs10821808	10:62390646	DBP	Metabolic Syndrome	ANK3
rs445925	19:45415640	PP SBP	Metabolic Syndrome	APOE
rs1878825	4:36091370	DBP	Metabolic Syndrome	ARAP2
rs10826995	10:32082658	PP	Metabolic Syndrome	ARHGAP12
rs2305013	11:120340060	SBP	Metabolic Syndrome	ARHGEF12
rs10437954	12:58003922	SBP	Metabolic Syndrome	ARHGEF25
rs11031051	11:30355707	SBP	Metabolic Syndrome	ARL14EP
rs4865796	5:53272664	T2D	Metabolic Syndrome	ARL15	rs1694068	0.626	Metabolic syndrome
rs10766076	11:13340710	T2D	Metabolic Syndrome	ARNTL	rs7949336	0.946	Body fat
rs1885234	9:119252277	T2D	Metabolic Syndrome	ASTN2	rs7030607	0.859	Metabolic syndrome
rs2447607	3:11552027	PP	Metabolic Syndrome	ATG7
rs7313782	12:90537270	SBP	Metabolic Syndrome	ATP2B1
rs597808	12:111973358	DBP	Metabolic Syndrome	ATXN2							rs3184504	0.98	Hypolipidemia N Loci = 27
rs1802539	8:103876183	T2D	Metabolic Syndrome	AZIN1	rs2679745	1	Metabolic syndrome
rs17105227	14:77513800	SBP	Metabolic Syndrome	BC038792
rs12454712	18:60845884	T2D SBP	Metabolic Syndrome	BCL2
rs17484848	2:111900560	T2D	Metabolic Syndrome	BCL2L11	rs72836348	0.903	Metabolic syndrome
rs6558173	8:22492103	T2D	Metabolic Syndrome	BIN3	rs4872527	0.931	Metabolic syndrome
rs13426118	2:203255485	T2D	Metabolic Syndrome	BMPR2	rs1991371	0.918	Body fat
rs12222446	11:68055024	SBP	Metabolic Syndrome	C11orf24
rs10773000	12:123736084	T2D	Metabolic Syndrome	C12orf65
rs1468520	7:7290732	DBP	Metabolic Syndrome	C1GALT1
rs13122790	4:15356795	PP	Metabolic Syndrome	C1QTNF7
rs956006	15:62808539	PP	Metabolic Syndrome	C2CD4B-MGC15885
rs2188962	5:131770805	DBP	Metabolic Syndrome	C5orf56
rs13179413	5:55868097	SBP	Metabolic Syndrome	C5orf67
rs7629936	3:49836707	DBP	Metabolic Syndrome	CAMKV-ACTBP13
rs2244625	11:64026144	T2D	Metabolic Syndrome	CCDC88B				rs1662185	0.814	Lipodystrophy 1
rs4930726	12:124428331	T2D	Metabolic Syndrome	CCDC92_DNAH10_ZNF664-FAM101A; ZNF664
rs4275190	7:56104388	SBP	Metabolic Syndrome	CCT6A
rs13042148	20:32298286	DBP	Metabolic Syndrome	CDK5RAP1	rs149142833	0.898	Metabolic syndrome
rs2282978	7:92264410	PP	Metabolic Syndrome	CDK6
rs2395655	6:36645696	PP	Metabolic Syndrome	CDKN1A
rs2066827	12:12871099	T2D	Metabolic Syndrome	CDKN1B
rs7763294	6:140383733	SBP	Metabolic Syndrome	CITED2
rs4076557	11:46764649	PP	Metabolic Syndrome	CKAP5
rs2925979	16:81534790	T2D	Metabolic Syndrome	CMIP				rs56823429	0.842	Lipodystrophy 1
rs11240351	1:205044339	T2D	Metabolic Syndrome	CNTN2
rs4979347	9:116941266	T2D	Metabolic Syndrome	COL27A1				rs1431819	1	Beta Cell 1
rs1047891	2:211540507	SBP	Metabolic Syndrome	CPS1
rs1337005	1:197265641	SBP	Metabolic Syndrome	CRB1
rs9897348	17:1320113	SBP	Metabolic Syndrome	CRK
rs17221848	2:172372593	PP	Metabolic Syndrome	CYBRD1
rs11781816	8:143997795	DBP	Metabolic Syndrome	CYP11B2-LOC100133669
rs6271	9:136522274	DBP	Metabolic Syndrome	DBH
rs4458784	7:140239305	SBP	Metabolic Syndrome	DENND2A
rs10188267	2:146353280	T2D	Metabolic Syndrome	DKFZp686O1327	rs7609422	0.828	Metabolic syndrome
rs7856320	9:1036552	T2D	Metabolic Syndrome	DMRT2	rs7870869	0.979	Metabolic syndrome
rs34517439	1:78450517	DBP	Metabolic Syndrome	DNAJB4
rs10752944	1:172363524	T2D	Metabolic Syndrome	DNM3	rs2227199	0.958	Lipodystrophy	rs7546252	1	Lipodystrophy 1
rs2302061	19:2226772	PP	Metabolic Syndrome	DOT1L
rs12987881	2:25638408	T2D	Metabolic Syndrome	DTNB				rs34845373	0.976	Hyper Insulin
rs890945	5:157992223	T2D	Metabolic Syndrome	EBF1	rs2963470	0.952	Lipodystrophy	rs1650505	1	Lipodystrophy 1
rs11998023	8:25871721	T2D	Metabolic Syndrome	EBF2	rs17818197	0.77	Residual glycaemic
rs7621714	3:168220167	T2D	Metabolic Syndrome	EGFEM1P	rs7631973	1	Beta cell -PI
rs9885632	6:131311909	SBP	Metabolic Syndrome	EPB41L2
rs10101067	8:72407374	T2D	Metabolic Syndrome	EYA1	rs10096191	1	Metabolic syndrome	rs10096191	1	Lipodystrophy 1
rs12063007	1:51166302	T2D	Metabolic Syndrome	FAF1	rs12063943	0.932	Metabolic syndrome	rs79090772	1	Lipodystrophy 1
rs12116935	1:36789546	T2D	Metabolic Syndrome	FAM176B	rs11576244	1	Metabolic syndrome
rs286809	5:107458637	PP	Metabolic Syndrome	FBXL17
rs6806067	3:14948702	SBP	Metabolic Syndrome	FGD5
rs61873604	10:103699527	SBP	Metabolic Syndrome	FGF8
rs11592107	10:122968964	SBP	Metabolic Syndrome	FGFR2	rs1907225	0.95	Lipodystrophy
rs6593279	7:55803970	T2D	Metabolic Syndrome	FKBP9L	rs10249231	1	Body fat	rs6972291	1	Hyper Insulin
rs7147757	14:58752587	T2D	Metabolic Syndrome	FLJ31306
rs2472880	6:96860130	SBP	Metabolic Syndrome	FUT9-UFL1
rs11939764	4:46699031	SBP	Metabolic Syndrome	GABRA2
rs11079849	17:47090785	T2D SBP	Metabolic Syndrome	GIP	rs35895680	0.625	Obesity	rs35895680	0.625	Obesity
rs11672660	19:46180184	PP	Metabolic Syndrome	GIPR	rs61373376	0.735	Beta cell +PI
rs4848620	2:121442017	DBP	Metabolic Syndrome	GLI2	rs10864859	0.625	Metabolic syndrome	rs62167015	0.924	Lipodystrophy 2
rs117964596	17:42541156	PP	Metabolic Syndrome	GPATCH8
rs10184004	2:165508389	T2D SBP	Metabolic Syndrome	GRB14_COBLL1
rs4713766	6:34244245	PP	Metabolic Syndrome	GRM4	rs4713761	1	Metabolic syndrome
rs10922503	1:89360520	SBP	Metabolic Syndrome	GTF2B							rs10493818	0.72	Short Stature N Loci = 25
rs13238568	7:74076493	T2D	Metabolic Syndrome	GTF2I_GATSL1
rs13395650	2:43076271	DBP	Metabolic Syndrome	HAAO-ZFP36L2
rs17020136	2:37248015	T2D	Metabolic Syndrome	HEATR5B
rs2071449	12:54428011	T2D	Metabolic Syndrome	HOXC4
rs4705986	5:132349654	DBP	Metabolic Syndrome	HSPA4
rs5742694	12:102799236	SBP	Metabolic Syndrome	IGF1
rs7248104	19:7224431	PP	Metabolic Syndrome	INSR
rs17175860	19:7235146	T2D	Metabolic Syndrome	INSR	rs4804420	0.821	Metabolic syndrome	rs75253922	1	Lipodystrophy 1
rs459193	5:55806751	T2D PP	Metabolic Syndrome	Intergenic	rs256904	1	Residual glycaemic	rs464605	1	Lipodystrophy 2
rs10902001	11:50588433	SBP	Metabolic Syndrome	Intergenic
rs16913004	10:64895832	T2D	Metabolic Syndrome	JMJD1C	rs59050225	1	Body fat
rs2591392	5:78546293	T2D	Metabolic Syndrome	JMY	rs7445125	0.978	Body fat
rs2948094	3:20111608	SBP	Metabolic Syndrome	KAT2B
rs4975011	4:39395570	PP	Metabolic Syndrome	KLB	rs58015370	0.727	Body fat
rs1263671	2:207996447	DBP	Metabolic Syndrome	KLF7
rs72683923	14:50735947	SBP	Metabolic Syndrome	L2HGDH
rs2707450	4:17942560	SBP	Metabolic Syndrome	LCORL	rs16896276	0.935	Body fat
rs10258340	7:104478986	T2D	Metabolic Syndrome	LHFPL3
rs2377371	3:184889189	T2D	Metabolic Syndrome	LOC339926	rs16859748	1	Metabolic syndrome	rs61579137	0.904	Lipodystrophy 1
rs12056338	8:12643055	T2D	Metabolic Syndrome	LOC340357
rs668459	6:139835689	T2D	Metabolic Syndrome	LOC645434				rs11155073	1	Lipodystrophy 1
rs9308614	2:121337196	T2D	Metabolic Syndrome	LOC84931
rs10096633	8:19830921	T2D	Metabolic Syndrome	LPL	rs80073370	0.743	Lipodystrophy
rs7968719	12:57540751	PP	Metabolic Syndrome	LRP1
rs3742793	14:75070493	PP	Metabolic Syndrome	LTBP2
rs2289739	15:41801512	T2D	Metabolic Syndrome	LTK
rs2018212	1:39905588	T2D	Metabolic Syndrome	MACF1	rs3768321	0.706	Obesity	rs61779284	1	Lipodystrophy 1
rs2267373	22:38600542	T2D	Metabolic Syndrome	MAFF_PLA2G6	rs2267374	0.847	Lipodystrophy
rs4804833	19:7970635	T2D	Metabolic Syndrome	MAP2K7	rs2115107	1	Lipodystrophy	rs2115107	1	Hyper Insulin
rs8014182	14:103859962	SBP	Metabolic Syndrome	MARK3
rs12906962	15:95312071	DBP	Metabolic Syndrome	MCTP2-LOC400456
rs419076	3:169100886	DBP	Metabolic Syndrome	MECOM
rs38221	7:15926228	T2D	Metabolic Syndrome	MEOX2
rs10207726	2:112744260	SBP	Metabolic Syndrome	MERTK
rs1986891	8:135771497	T2D	Metabolic Syndrome	MIR30B	rs12548678	0.955	Metabolic syndrome	rs4294149	0.977	Beta Cell 1
rs10993072	9:96915002	T2D	Metabolic Syndrome	MIRLET7A1
rs1801131	1:11854476	DBP	Metabolic Syndrome	MTHFR-NPPB
rs5068	1:11905974	SBP	Metabolic Syndrome	MTHFR-NPPB
rs7525957	1:11318236	T2D	Metabolic Syndrome	MTOR	rs6697896	1	Metabolic syndrome	rs7554251	1	Lipodystrophy 1
rs8546	12:124809027	DBP	Metabolic Syndrome	NCOR2	rs2229840	0.778	Metabolic syndrome
rs433402	9:136898627	T2D	Metabolic Syndrome	NCRNA00094	rs459571	0.951	Beta cell -PI	rs379417	1	Lipodystrophy 2
rs4745777	10:77240548	T2D	Metabolic Syndrome	NCRNA00245	rs3012060	1	Residual glycaemic
rs244415	16:69666683	T2D	Metabolic Syndrome	NFAT5	rs2917677	0.98	Obesity
rs696	14:35871093	SBP	Metabolic Syndrome	NFKBIA
rs3918226	7:150690176	DBP	Metabolic Syndrome	NOS3
rs2566514	7:150704250	DBP	Metabolic Syndrome	NOS3
rs1173771	5:32815028	SBP	Metabolic Syndrome	NPR3-C5orf23							rs12656497	0.921	Short Stature N Loci = 25
rs1421811	5:32714270	SBP	Metabolic Syndrome	NPR3-C5orf23
rs73744859	6:34208190	DBP	Metabolic Syndrome	NUDT3	rs10214450	1	Lipodystrophy	rs115245297	1	Lipodystrophy 1
rs11040208	11:49012509	SBP	Metabolic Syndrome	OR4A47-TRIM51GP
rs7483027	11:58128015	T2D	Metabolic Syndrome	OR5B17
rs7134150	12:20591332	T2D	Metabolic Syndrome	PDE3A	rs11045247	0.865	Residual glycaemic
rs3743157	15:85680532	SBP	Metabolic Syndrome	PDE8A
rs1544866	4:157651817	T2D	Metabolic Syndrome	PDGFC	rs4691378	1	Lipodystrophy	rs28819812	0.978	Lipodystrophy 1
rs9349379	6:12903957	PP	Metabolic Syndrome	PHACTR1
rs11583755	1:6672729	T2D	Metabolic Syndrome	PHF13	rs12402498	0.877	Obesity
rs10943605	6:79655477	DBP	Metabolic Syndrome	PHIP							rs1507153	0.62	Obesity N Loci = 28
rs6976860	7:77452146	PP	Metabolic Syndrome	PHTF2
rs12946454	17:43208121	SBP	Metabolic Syndrome	PLCD3	rs11653796	0.974	Body fat
rs2280141	10:124193181	T2D	Metabolic Syndrome	PLEKHA1	rs2421021	1	Metabolic syndrome
rs2255703	3:129293256	T2D	Metabolic Syndrome	PLXND1
rs9479	15:74328576	T2D	Metabolic Syndrome	PML	rs7183908	1	Obesity
rs7096563	10:133770229	SBP	Metabolic Syndrome	PPP2R2D
rs2277339	12:57146069	T2D	Metabolic Syndrome	PRIM1
rs2299941	10:89704719	T2D	Metabolic Syndrome	PTEN	rs926091	0.895	Metabolic syndrome
rs8023268	15:75814672	T2D	Metabolic Syndrome	PTPN9	rs12708519	1	Body fat
rs17630640	6:164107529	T2D	Metabolic Syndrome	QKI	rs4709746	0.957	Lipodystrophy	rs4709746	0.957	Lipodystrophy 1
rs7423572	2:161344062	T2D	Metabolic Syndrome	RBMS1				rs6710938	0.871	Obesity
rs12233099	2:161291968	SBP	Metabolic Syndrome	RBMS1	rs58757862	0.842	Body fat
rs2564929	3:53118204	T2D	Metabolic Syndrome	RFT1_TMEM110-MUSTN1_SFMBT1	rs2581787	0.729	Metabolic syndrome
rs12980034	19:666926	PP	Metabolic Syndrome	RNF126
rs112280096	17:79367409	SBP	Metabolic Syndrome	RP11-1055B8.6
rs17603945	6:7213016	PP	Metabolic Syndrome	RREB1
rs13095912	3:185302098	DBP	Metabolic Syndrome	SENP2
rs3741378	11:65408937	SBP	Metabolic Syndrome	SIPA1
rs10910036	1:2183754	SBP	Metabolic Syndrome	SKI	rs12138597	1	Body fat
rs474513	6:160770312	T2D	Metabolic Syndrome	SLC22A3	rs487060	1	Metabolic syndrome	rs501470	1	SHBG-LpA
rs2270860	6:43270151	SBP	Metabolic Syndrome	SLC22A7
rs7638388	3:47914974	T2D	Metabolic Syndrome	SMARCC1
rs67535236	20:4097355	SBP	Metabolic Syndrome	SMOX
rs73046792	19:49605705	SBP	Metabolic Syndrome	SNRNP70
rs667920	3:136069472	T2D	Metabolic Syndrome	STAG1							rs645040	0.783	Dyslipidemia N Loci = 14
rs4558056	10:70401976	PP	Metabolic Syndrome	TET1
rs2034618	15:83799632	DBP	Metabolic Syndrome	TM6SF1
rs10401969	19:19407718	T2D	Metabolic Syndrome	TM6SF2	rs8107974	0.942	Liver/lipid metabolism	rs58542926	0.942	Cholesterol
rs6966915	7:12265988	T2D	Metabolic Syndrome	TMEM106B	rs4721059	1	Metabolic syndrome
rs483978	4:56261089	SBP	Metabolic Syndrome	TMEM165
rs138780	22:35712553	T2D	Metabolic Syndrome	TOM1				rs138771	0.938	Beta Cell 1
rs4501567	8:60568606	SBP	Metabolic Syndrome	TOX
rs78378222	17:7571752	PP	Metabolic Syndrome	TP53-SLC2A4
rs3750957	11:68839187	T2D	Metabolic Syndrome	TPCN2	rs3750971	0.882	Metabolic syndrome
rs3008225	1:26390181	T2D	Metabolic Syndrome	TRIM63	rs61776586	0.902	Body fat
rs6766859	3:138055136	T2D	Metabolic Syndrome	TXNDC6	rs1679147	0.84	Body fat
rs12577260	11:122506129	DBP	Metabolic Syndrome	UBASH3B
rs2123731	19:4929473	SBP	Metabolic Syndrome	UHRF1
rs7178762	15:63871292	T2D	Metabolic Syndrome	USP3	rs1396713	0.791	Metabolic syndrome
rs2031847	6:41864441	T2D	Metabolic Syndrome	USP49
rs7071036	10:122930568	T2D	Metabolic Syndrome	WDR11_MIR5694	rs10886863	1	Residual glycaemic
rs10818763	9:125689694	T2D	Metabolic Syndrome	ZBTB26	rs700059	0.741	Metabolic syndrome
rs350832	19:4069426	PP	Metabolic Syndrome	ZBTB7A
rs11556924	7:129663496	DBP	Metabolic Syndrome	ZC3HC1
rs73033340	7:1195692	DBP	Metabolic Syndrome	ZFAND2A
rs894344	8:135612745	SBP	Metabolic Syndrome	ZFAT
rs6021912	20:51028505	T2D	Metabolic Syndrome	ZFP64	rs2426443	1	Metabolic syndrome	rs4809906	1	Lipodystrophy 1
rs697239	10:80947438	T2D	Metabolic Syndrome	ZMIZ1
rs872193	2:185035796	SBP	Metabolic Syndrome	ZNF804A
rs2074120	7:93107093	T2D	Metabolic Syndrome		rs76369672	1	Residual glycaemic
rs11048456	12:26463082	T2D	Metabolic Syndrome		rs10842708	1	Lipodystrophy	rs11048457	1	Lipodystrophy 1
rs12603589	17:65825248	T2D	Metabolic Syndrome		rs12601921	1	Obesity
rs11709077	3:12336507	T2D	Metabolic Syndrome		rs17036160	1	Lipodystrophy	rs17036160	1	Lipodystrophy 2
rs2168704	2:219142492	T2D	Metabolic Syndrome		rs10193189	0.751	Metabolic syndrome	rs1877712	0.978	Lipodystrophy 1
rs9899634	17:17727943	T2D	Metabolic Syndrome		rs1108646	0.777	Metabolic syndrome	rs11654081	0.819	Lipodystrophy 1
rs2723065	2:65279414	T2D	Metabolic Syndrome		rs2540949	1	Metabolic syndrome
rs2820446	1:219748818	T2D	Metabolic Syndrome		rs1415287	1	Lipodystrophy	rs4846567	1	Lipodystrophy 1
rs2943650	2:227105921	T2D	Metabolic Syndrome		rs2203452	1	Lipodystrophy
rs3130342	6:32080146	T2D	Metabolic Syndrome
rs3130931	6:31134888	T2D	Metabolic Syndrome
rs329120	5:133861756	T2D	Metabolic Syndrome		rs329122	1	Beta cell +PI	rs329118	1	Proinsulin
rs33959228	6:35259397	T2D	Metabolic Syndrome
rs362307	4:3241845	T2D	Metabolic Syndrome
rs12936731	17:46128359	T2D	Metabolic Syndrome		rs3744347	1	Metabolic syndrome	rs3744347	1	Beta Cell 1
rs13234269	7:130429186	T2D	Metabolic Syndrome		rs4731702	1	Lipodystrophy	rs4731702	1	Lipodystrophy 2	rs6974400	1	Dyslipidemia N Loci = 14
rs12739316	1:183052080	T2D	Metabolic Syndrome		rs4129858	1	Body fat
rs12713597	2:67621067	T2D	Metabolic Syndrome
rs731839	19:33899065	T2D	Metabolic Syndrome		rs7256564	0.891	Lipodystrophy	rs4805881	1	Lipodystrophy 2
rs4976033	5:67714246	T2D	Metabolic Syndrome
rs16988244	22:30433373	T2D	Metabolic Syndrome		rs5997539	0.853	Metabolic syndrome
rs1211644	20:45592842	T2D	Metabolic Syndrome		rs6063046	0.88	Lipodystrophy
rs6073143	20:42230695	T2D	Metabolic Syndrome
rs9844972	3:150097635	T2D	Metabolic Syndrome		rs62271373	0.918	Lipodystrophy
rs676387	17:40706273	T2D	Metabolic Syndrome
rs7147483	14:38804675	T2D	Metabolic Syndrome		rs4901812	0.952	Metabolic syndrome
rs8108269	19:46158513	T2D	Metabolic Syndrome					rs8107527	1	Beta Cell 1
rs727428	17:7537792	T2D	Metabolic Syndrome					rs858519	1	SHBG-LpA
rs849133	7:28192280	T2D	Metabolic Syndrome		rs860262	1	Metabolic syndrome	rs860262	1	Beta Cell 2
rs9991328	4:89713121	T2D	Metabolic Syndrome		rs7697644	0.941	Lipodystrophy
rs10764114	10:19937986	PP	Higher adiposity	AK297683
rs12879159	14:33302960	T2D	Higher adiposity	AKAP6	rs12883788	0.96	Obesity	rs12883788	0.96	Obesity
rs924753	3:15706124	T2D	Higher adiposity	ANKRD28
rs6978327	7:36742886	T2D	Higher adiposity	AOAH	rs4720212	1	Residual glycaemic
rs2288667	11:34904399	T2D	Higher adiposity	APIP	rs2956088	1	Body fat
rs9875164	3:35671555	T2D	Higher adiposity	ARPP21	rs6766511	0.894	Obesity	rs1470560	1	Obesity
rs7127507	11:27714884	T2D	Higher adiposity	BDNF	rs112220894	1	Obesity	rs10767659	1	Obesity
rs9560113	13:112183348	T2D	Higher adiposity	C13orf16
rs2952891	4:130774012	T2D	Higher adiposity	C4orf33	rs72675820	0.666	Obesity
rs2633311	10:75598099	T2D	Higher adiposity	CAMK2G	rs7080579	0.717	Obesity
rs4908678	1:7739250	DBP	Higher adiposity	CAMTA1
rs8056890	16:28897452	T2D	Higher adiposity	CCDC101_IL27_NUPR1_ATP2A1	rs10499	0.977	Obesity
rs17513613	19:30286822	DBP	Higher adiposity	CCNE1
rs12127602	1:145634490	DBP	Higher adiposity	CD160
rs12539264	7:48839003	T2D	Higher adiposity	CDC14C	rs11983595	1	Body fat
rs2032217	18:63426979	T2D	Higher adiposity	CDH7	rs35419009	0.951	Obesity
rs1006896	3:88104411	T2D	Higher adiposity	CGGBP1				rs73146095	1	Hyper Insulin
rs9857169	3:131750762	T2D	Higher adiposity	CPNE4	rs7649058	1	Obesity	rs9857204	1	Obesity
rs7126805	11:828916	PP	Higher adiposity	CRACR2B
rs11880870	19:18830704	T2D	Higher adiposity	CRTC1	rs4808845	0.732	Obesity	rs10404726	0.96	Obesity
rs4411245	10:126712781	DBP	Higher adiposity	CTBP2
rs3861113	13:72364382	DBP	Higher adiposity	DACH1
rs1982406	7:50597627	T2D	Higher adiposity	DDC				rs73121277	1	Hyper Insulin
rs6712905	2:196952010	T2D	Higher adiposity	DNAH7
rs7868984	9:23357826	T2D	Higher adiposity	ELAVL2	rs12553324	1	Obesity
rs10119430	9:111938268	T2D	Higher adiposity	EPB41L4B	rs4978775	1	Obesity
rs3828242	2:212274937	T2D	Higher adiposity	ERBB4
rs7132908	12:50263148	T2D	Higher adiposity	FAIM2
rs12372209	12:61251401	T2D	Higher adiposity	FAM19A2	rs10784067	1	Obesity
rs6597650	9:133787225	T2D	Higher adiposity	FIBCD1	rs10113902	1	Obesity	rs6597649	1	Obesity
rs1861410	2:58933591	T2D	Higher adiposity	FLJ30838
rs10159026	1:96404462	T2D	Higher adiposity	FLJ31662
rs1421085	16:53800954	T2D	Higher adiposity	FTO	rs1558902	1	Obesity				rs55872725	1	Obesity N Loci = 28
rs9296095	6:33542523	T2D	Higher adiposity	GGNBP1	rs75080135	1	Body fat	rs75080135	1	Liver-Lipid
rs13130484	4:45175691	T2D	Higher adiposity	GNPDA2	rs10938397	1	Obesity	rs10938398	1	Obesity
rs705145	10:125226178	T2D	Higher adiposity	GPR26
rs2114824	10:88119015	T2D	Higher adiposity	GRID1	rs10788495	1	Obesity	rs11201992	0.941	Hyper Insulin
rs17499593	2:172649755	T2D	Higher adiposity	HAT1
rs2854275	6:32628428	DBP	Higher adiposity	HLA-DQB1
rs12856169	13:31017268	T2D	Higher adiposity	HMGB1	rs12855502	1	Obesity
rs1449544	8:76591880	PP	Higher adiposity	HNF4G-ZFHX4-AS1	rs2920928	0.679	Obesity
rs1061810	11:43877934	T2D	Higher adiposity	HSD17B12	rs3736505	0.932	Obesity	rs35251247	1	Obesity
rs11633717	15:99273032	T2D	Higher adiposity	IGF1R				rs59646751	1	Hyper Insulin
rs13330163	16:70660243	T2D	Higher adiposity	IL34
rs5021979	8:116956810	PP	Higher adiposity	Intergenic
rs10920270	1:201856521	T2D	Higher adiposity	IPO9				rs41304257	1	Beta Cell 1
rs10026419	4:44481799	T2D	Higher adiposity	KCTD8				rs34617913	1	Hyper Insulin
rs4832290	2:86707504	T2D	Higher adiposity	KDM3A
rs2038209	22:41594611	T2D	Higher adiposity	L3MBTL2	rs7510675	0.673	Body fat	rs11913442	1	Obesity
rs11208662	1:65987164	T2D	Higher adiposity	LEPR	rs1571151	1	Obesity
rs1412234	9:28410683	T2D	Higher adiposity	LINGO2	rs17770336	0.978	Obesity
rs4984719	16:979006	T2D	Higher adiposity	LMF1				rs12918782	1	Hyper Insulin
rs12780169	10:34008370	T2D	Higher adiposity	LOC100505583	rs75888368	0.924	Obesity	rs71495046	0.924	Obesity
rs6452788	5:87712913	T2D	Higher adiposity	LOC100505894	rs7442885	0.743	Obesity	rs6870983	0.743	Hyper Insulin
rs197374	1:112289983	T2D	Higher adiposity	LOC100506343
rs7227272	18:36746623	T2D	Higher adiposity	LOC647946	rs2958610	0.962	Residual glycaemic
rs9370243	6:53789830	T2D	Higher adiposity	LRRC1
rs1346	11:65337251	T2D	Higher adiposity	LTBP3	rs12789028	0.97	Obesity	rs12789028	0.97	Hyper Insulin
rs3779272	7:77828991	T2D	Higher adiposity	MAGI2	rs1852006	0.855	Obesity	rs3779274	1	Obesity
rs7823130	8:33300170	PP	Higher adiposity	MAK16,TTI2
rs12505942	4:140906390	T2D	Higher adiposity	MAML3	rs56218782	0.913	Obesity	rs2604918	0.891	Obesity
rs4776970	15:68080886	T2D	Higher adiposity	MAP2K5
rs7633673	3:152084243	T2D	Higher adiposity	MBNL1
rs6567160	18:57829135	T2D SBP	Higher adiposity	MC4R
rs2608953	6:131926334	T2D	Higher adiposity	MED23	rs2749924	0.804	Obesity
rs7025089	9:134881443	T2D	Higher adiposity	MED27	rs4382592	0.884	Obesity
rs8141699	22:41432544	PP	Higher adiposity	MIR1281
rs6904071	6:27047256	SBP	Higher adiposity	MIR3143
rs1922879	7:147658539	T2D	Higher adiposity	MIR548F3
rs17689007	8:9974824	T2D	Higher adiposity	MSRA				rs60384372	1	Lipodystrophy 2
rs4134382	13:109957290	T2D	Higher adiposity	MYO16
rs2815749	1:72814783	T2D	Higher adiposity	NEGR1				rs2613499	1	Obesity
rs16907058	11:20952237	T2D	Higher adiposity	NELL1
rs33063	16:69640217	PP	Higher adiposity	NFAT5
rs247975	3:173107443	T2D	Higher adiposity	NLGN1	rs529200	1	Obesity
rs12494704	3:173707577	T2D	Higher adiposity	NLGN1				rs59489841	1	Obesity
rs7156625	14:79942647	T2D	Higher adiposity	NRXN3
rs930813	3:93978062	T2D	Higher adiposity	NSUN3				rs978444	1	Obesity
rs17239055	2:174973726	SBP	Higher adiposity	OLA1
rs9568868	13:54107583	T2D	Higher adiposity	OLFM4
rs4482463	2:205375909	T2D	Higher adiposity	PARD3B
rs1333010	13:66205228	T2D	Higher adiposity	PCDH9	rs9564268	0.958	Obesity
rs261967	5:95850250	T2D	Higher adiposity	PCSK1	rs261966	1	Obesity
rs2733278	12:41863380	T2D	Higher adiposity	PDZRN4	rs2730827	1	Obesity	rs2730827	1	Obesity
rs5744672	5:74877803	T2D	Higher adiposity	POC5	rs34341	0.865	Obesity
rs17207196	7:75101065	SBP	Higher adiposity	POM121C
rs9303509	17:64530887	SBP	Higher adiposity	PRKCA
rs12433335	14:30086481	T2D	Higher adiposity	PRKD1	rs3783300	0.92	Body fat
rs11137820	9:81359113	T2D	Higher adiposity	PSAT1	rs1888832	0.76	Obesity
rs9361779	6:64159064	T2D	Higher adiposity	PTP4A1	rs10943822	0.637	Residual glycaemic
rs10758950	9:8290816	T2D	Higher adiposity	PTPRD	rs7872172	1	Residual glycaemic
rs2042073	8:30835535	T2D	Higher adiposity	PURG				rs2725370	0.615	Obesity
rs1051760	7:150070630	SBP	Higher adiposity	RARRES2
rs9479509	6:153427265	DBP	Higher adiposity	RGS17	rs9397581	0.895	Obesity
rs346240	18:40063830	T2D	Higher adiposity	RIT2	rs7232699	1	Obesity
rs4837266	9:131205954	PP	Higher adiposity	RP11-339B21.8
rs543874	1:177889480	T2D	Higher adiposity	SEC16B	rs539515	1	Obesity	rs539515	1	Obesity
rs3872707	3:9514016	T2D	Higher adiposity	SETD5	rs2279440	1	Obesity
rs17294565	8:14124809	T2D	Higher adiposity	SGCZ	rs13262285	1	Obesity	rs35753840	0.958	Beta Cell 1
rs7664347	4:20265535	T2D	Higher adiposity	SLIT2
rs8061528	16:3656482	T2D	Higher adiposity	SLX4	rs3751837	0.88	Obesity
rs13415288	2:228971884	T2D	Higher adiposity	SPHKAP
rs9657038	8:74530344	T2D	Higher adiposity	STAU2
rs11159347	14:25947436	T2D	Higher adiposity	STXBP6	rs1955851	1	Obesity
rs6443440	3:176924407	PP	Higher adiposity	TBL1XR1
rs7139122	12:53566790	SBP	Higher adiposity	TENC1
rs987237	6:50803050	T2D	Higher adiposity	TFAP2B	rs3798519	0.965	Obesity	rs3798519	0.965	Obesity
rs10188334	2:653874	T2D	Higher adiposity	TMEM18	rs35142762	1	Obesity
rs4788196	16:29967434	T2D	Higher adiposity	TMEM219	rs9932196	1	Obesity	rs8054556	1	Obesity
rs11639856	16:24788645	PP	Higher adiposity	TNRC6A	rs2059134	0.608	Obesity
rs4906272	14:103376031	T2D	Higher adiposity	TRAF3
rs1044822	2:230629138	SBP	Higher adiposity	TRIP12
rs6741676	2:181618654	T2D	Higher adiposity	UBE2E3	rs12467798	0.721	Obesity
rs10954968	8:34488074	T2D	Higher adiposity	UNC5D	rs7844647	0.974	Obesity	rs4463416	1	Obesity
rs7127212	11:118953202	T2D	Higher adiposity	VPS11	rs1614264	0.899	Obesity
rs1801214	4:6303022	T2D	Higher adiposity	WFS1	rs13130845	0.978	Beta cell -PI
rs3764002	12:108618630	T2D	Higher adiposity	WSCD2	rs1426371	1	Obesity	rs1426371	1	Beta Cell 1
rs3753693	1:29060898	T2D	Higher adiposity	YTHDF2	rs2873789	0.863	Residual glycaemic
rs10408163	19:47597102	T2D	Higher adiposity	ZC3H4	rs8101149	1	Obesity
rs739414	16:73097956	T2D	Higher adiposity	ZFHX3				rs2285394	0.885	Proinsulin
rs2306589	17:34848874	T2D	Higher adiposity		rs2306593	0.941	Obesity	rs1109442	1	Obesity
rs7189122	16:56471410	T2D	Higher adiposity
rs12947507	17:78746684	T2D	Higher adiposity		rs11150745	0.654	Obesity	rs11150745	0.654	Obesity
rs11830241	12:132544643	T2D	Higher adiposity		rs7302504	0.852	Residual glycaemic
rs12140153	1:62579891	T2D	Higher adiposity
rs141158119	3:70574219	T2D	Higher adiposity
rs17682036	17:9800979	T2D	Higher adiposity		rs17676097	0.621	Residual glycaemic	rs17810376	0.621	Beta Cell 1
rs1876918	4:95099424	T2D	Higher adiposity		rs7676797	1	Residual glycaemic
rs366577	17:4854480	T2D	Higher adiposity		rs3966782	0.615	Obesity
rs7778729	7:45089726	T2D	Higher adiposity
rs769449	19:45410002	T2D	Higher adiposity		rs429358	0.799	Liver/lipid metabolism	rs429358	0.799	Cholesterol
rs4382480	8:8721473	T2D	Higher adiposity
rs10840495	11:2195837	T2D	Higher adiposity		rs4929965	1	Obesity
rs11655020	17:62204560	T2D	Higher adiposity
rs6011155	20:62450664	T2D	Higher adiposity
rs9892466	17:3969527	T2D	Higher adiposity		rs7224685	0.93	Obesity
rs9319943	18:56879827	T2D	Higher adiposity		rs9957320	0.835	Obesity
rs2313211	3:183738626	T2D	Vascular dysfunction	ABCC5
rs2062316	15:81010249	SBP	Vascular dysfunction	ABHD17C							rs2627323	0.922	Obesity N Loci = 28
rs9687065	5:148391140	DBP	Vascular dysfunction	ABLIM3,SH3TC2
rs7807744	7:41713113	PP	Vascular dysfunction	AC005027.3
rs4804980	19:32589599	DBP	Vascular dysfunction	AC011518.1
rs115262049	2:43196694	DBP	Vascular dysfunction	AC016735.1
rs11764203	7:155740535	SBP	Vascular dysfunction	AC021218.2
rs10184839	2:181946115	DBP	Vascular dysfunction	AC068196.1
rs10208331	2:42353758	DBP	Vascular dysfunction	AC083949.1
rs4854462	2:69057347	DBP	Vascular dysfunction	AC097495.2
rs981883	5:57107989	DBP	Vascular dysfunction	ACTBL2
rs1220128	2:158499902	DBP	Vascular dysfunction	ACVR1C
rs210315	14:54122027	PP	Vascular dysfunction	AL163953.3
rs4896104	6:135119089	PP	Vascular dysfunction	ALDH8A1
rs4807216	19:2248683	PP	Vascular dysfunction	AMH
rs7217971	17:64274401	SBP	Vascular dysfunction	APOH
rs7580625	2:144146850	DBP	Vascular dysfunction	ARHGAP15
rs17396055	1:94730954	SBP	Vascular dysfunction	ARHGAP29
rs3802517	10:28233469	SBP	Vascular dysfunction	ARMC4
rs10163769	18:31160995	DBP	Vascular dysfunction	ASXL3
rs10873612	15:26105602	DBP	Vascular dysfunction	ATP10A
rs8027524	15:50277619	PP	Vascular dysfunction	ATP8B4
rs9899338	17:58907917	SBP	Vascular dysfunction	BCAS3
rs10962656	9:16877788	PP	Vascular dysfunction	BNC2
rs17001304	22:50187374	PP	Vascular dysfunction	BRD1
rs17119370	11:116097136	PP	Vascular dysfunction	BUD13
rs11191156	10:103702763	PP	Vascular dysfunction	C10orf76
rs9958640	18:4845027	T2D	Vascular dysfunction	C18orf42
rs2494184	1:210386892	SBP	Vascular dysfunction	C1orf133
rs10797979	1:184570710	SBP	Vascular dysfunction	C1orf21
rs4928149	3:99685686	PP	Vascular dysfunction	C3orf26
rs4590817	10:63467553	DBP	Vascular dysfunction	CABCOCO1							rs72831343	0.893	Hypolipidemia N Loci = 27
rs9810888	3:53635595	DBP	Vascular dysfunction	CACNA1D
rs2069123	3:85522794	PP	Vascular dysfunction	CADM2
rs4143175	12:67782397	SBP	Vascular dysfunction	CAND1
rs13059382	3:121961461	T2D	Vascular dysfunction	CASR
rs644383	9:208665	SBP	Vascular dysfunction	CBWD1
rs4886593	15:74558078	DBP	Vascular dysfunction	CCDC33
rs138650910	12:49305787	PP	Vascular dysfunction	CCDC65
rs73105827	7:45036785	DBP	Vascular dysfunction	CCM2
rs6797587	3:48197614	DBP	Vascular dysfunction	CDC25A
rs10245696	7:90449362	PP	Vascular dysfunction	CDK14
rs17397351	7:90502314	PP	Vascular dysfunction	CDK14
rs2549732	16:80861676	PP	Vascular dysfunction	CDYL2
rs12900800	15:93512678	PP	Vascular dysfunction	CHD2
rs7806357	7:136620152	PP	Vascular dysfunction	CHRM2
rs6986287	8:8503437	SBP	Vascular dysfunction	CLDN23
rs474629	11:72006977	DBP	Vascular dysfunction	CLPB
rs7786360	7:107085683	PP	Vascular dysfunction	COG5
rs10182307	2:227875360	SBP	Vascular dysfunction	COL4A4
rs66658258	20:61462502	DBP	Vascular dysfunction	COL9A3
rs917275	7:28658522	PP	Vascular dysfunction	CREB5
rs12627651	21:44760603	SBP	Vascular dysfunction	CRYAA-SIK1
rs4530754	5:122855416	PP	Vascular dysfunction	CSNK1G3
rs11872944	18:20183928	DBP	Vascular dysfunction	CTAGE1
rs7914287	10:69350563	PP	Vascular dysfunction	CTNNA3
rs1771986	10:45269916	DBP	Vascular dysfunction	CXCL12-TMEM72
rs1004467	10:104594507	PP	Vascular dysfunction	CYP17A1
rs1378942	15:75077367	DBP	Vascular dysfunction	CYP1A1-ULK3							rs11072508	0.977	Hypolipidemia N Loci = 27
rs6716642	2:219651819	DBP	Vascular dysfunction	CYP27A1
rs9658584	1:86047311	PP	Vascular dysfunction	CYR61
rs12034319	1:86040107	PP	Vascular dysfunction	DDAH1
rs12979	7:24738164	SBP	Vascular dysfunction	DFNA5
rs17520134	13:42757554	SBP	Vascular dysfunction	DGKH
rs11160652	14:101998664	PP	Vascular dysfunction	DIO3
rs11674165	2:145725530	T2D	Vascular dysfunction	DKFZp686O1327	rs72854449	1	Residual glycaemic
rs9886665	9:22942770	SBP	Vascular dysfunction	DMRTA1
rs736107	12:12627410	SBP	Vascular dysfunction	DUSP16
rs1466562	8:25901579	SBP	Vascular dysfunction	EBF2
rs1630736	6:12295987	PP	Vascular dysfunction	EDN1
rs16880939	7:36219846	PP	Vascular dysfunction	EEPD1
rs12379849	9:139519819	DBP	Vascular dysfunction	EGFL7
rs17638167	19:11584818	DBP	Vascular dysfunction	ELAVL3
rs27043	5:96117300	SBP	Vascular dysfunction	ERAP1
rs10750397	11:128234144	T2D	Vascular dysfunction	ETS1	rs7104712	0.971	Body fat
rs1891728	9:130308843	SBP	Vascular dysfunction	FAM129B
rs11169073	12:49968426	PP	Vascular dysfunction	FAM186B
rs529432	4:2713004	SBP	Vascular dysfunction	FAM193A
rs7200879	16:30947572	DBP	Vascular dysfunction	FBXL19
rs17694832	14:39860026	SBP	Vascular dysfunction	FBXO33
rs16998073	4:81184341	DBP PP	Vascular dysfunction	FGF5
rs6761940	2:106133598	PP	Vascular dysfunction	FHL2
rs4926923	1:48109225	DBP	Vascular dysfunction	FLJ00388
rs633185	11:100593538	SBP	Vascular dysfunction	FLJ32810-TMEM133
rs17764718	5:127352990	SBP	Vascular dysfunction	FLJ33630
rs2569880	6:1618966	SBP	Vascular dysfunction	FOXC1
rs2972192	5:72639746	PP	Vascular dysfunction	FOXD1
rs12899020	15:83468813	T2D	Vascular dysfunction	FSD2
rs7497304	15:91429176	SBP	Vascular dysfunction	FURIN-FES							rs8027450	0.978	Hypolipidemia N Loci = 27
rs2125067	10:48434420	SBP	Vascular dysfunction	GDF10
rs34130368	10:48411796	SBP	Vascular dysfunction	GDF2
rs2569842	6:1649032	PP	Vascular dysfunction	GMDS
rs17608766	17:45013271	SBP	Vascular dysfunction	GOSR2
rs12408022	1:217718789	DBP	Vascular dysfunction	GPATCH2
rs10474346	5:90564139	DBP	Vascular dysfunction	GPR98-ARRDC3
rs11055607	12:13898784	SBP	Vascular dysfunction	GRIN2B
rs6015450	20:57751117	DBP	Vascular dysfunction	GS-EDN3
rs13139571	4:156645513	DBP	Vascular dysfunction	GUCY1A3-GUCY1B3
rs3796571	4:156699673	T2D	Vascular dysfunction	GUCY1B3				rs2125799	0.959	Beta Cell 1
rs12806111	11:2008366	SBP	Vascular dysfunction	H19
rs11641912	16:69157719	DBP	Vascular dysfunction	HAS3
rs1799945	6:26091179	SBP	Vascular dysfunction	HFE							rs198851	1	Hypolipidemia N Loci = 27
rs6057968	20:30082779	DBP	Vascular dysfunction	HM13-AS1-ID1
rs7406910	17:46688256	SBP	Vascular dysfunction	HOXB7
rs11599268	10:118493905	SBP	Vascular dysfunction	HSPA12A
rs72834448	10:124232420	SBP	Vascular dysfunction	HTRA1
rs11690717	2:205093360	DBP	Vascular dysfunction	ICOS
rs10216063	7:30915263	SBP	Vascular dysfunction	INMT-MINDY4, MINDY4
rs35701310	8:105961456	PP	Vascular dysfunction	Intergenic
rs144317085	4:105806108	SBP	Vascular dysfunction	Intergenic
rs13070797	3:115113777	PP	Vascular dysfunction	Intergenic
rs2182711	20:6365190	SBP	Vascular dysfunction	Intergenic
rs10778675	12:79905558	SBP	Vascular dysfunction	Intergenic
rs2180052	6:170589989	SBP	Vascular dysfunction	Intergenic
rs912981	6:18914211	PP	Vascular dysfunction	Intergenic
rs674433	1:209964875	SBP	Vascular dysfunction	IRF6
rs954767	5:3706050	DBP	Vascular dysfunction	IRX1
rs2216063	16:54387084	T2D	Vascular dysfunction	IRX3	rs4783837	0.782	Residual glycaemic
rs6860395	5:52147032	PP	Vascular dysfunction	ITGA1
rs6108789	20:10974785	DBP	Vascular dysfunction	JAG1
rs12002168	9:752104	SBP	Vascular dysfunction	KANK1
rs2241589	19:8398531	DBP	Vascular dysfunction	KANK3
rs7212857	17:44132301	PP	Vascular dysfunction	KANSL1
rs114280184	3:20148063	SBP	Vascular dysfunction	KAT2B
rs328409	19:34837010	PP	Vascular dysfunction	KIAA0355
rs4808045	19:16423035	DBP	Vascular dysfunction	KLF2
rs1028958	13:73827014	SBP	Vascular dysfunction	KLF5
rs7845284	8:38142215	PP	Vascular dysfunction	LETM2
rs1091811	7:73491212	PP	Vascular dysfunction	LIMK1
rs11114650	12:81309262	T2D	Vascular dysfunction	LIN7A				rs11114655	1	Beta Cell 1
rs12712561	2:38086768	DBP	Vascular dysfunction	LINC00211
rs2930230	16:85317165	SBP	Vascular dysfunction	LINC00311
rs8013933	14:94465789	PP	Vascular dysfunction	LINC00521
rs7808966	7:156303612	DBP	Vascular dysfunction	LINC01006
rs9532959	13:42543516	SBP	Vascular dysfunction	LOC100507240
rs17588741	4:151271758	SBP	Vascular dysfunction	LRBA
rs17355629	13:47314172	PP	Vascular dysfunction	LRCH1
rs912434	13:47189928	SBP	Vascular dysfunction	LRCH1
rs751984	11:61278246	DBP	Vascular dysfunction	LRRC10B
rs1250129	4:1254930	PP	Vascular dysfunction	MAEA
rs7130522	11:95710493	T2D	Vascular dysfunction	MAML2
rs745823	18:48142784	DBP	Vascular dysfunction	MAPK4
rs1811455	18:48283649	PP	Vascular dysfunction	MAPK4-MRO
rs62053102	16:71654365	PP	Vascular dysfunction	MARVELD3
rs9401090	6:119113317	SBP	Vascular dysfunction	MCM9
rs2922895	8:6379932	DBP	Vascular dysfunction	MCPH1
rs11615689	12:116699675	PP	Vascular dysfunction	MED13L
rs2581468	15:100112468	SBP	Vascular dysfunction	MEF2A
rs4731798	7:131141498	SBP	Vascular dysfunction	MKLN1
rs16829122	3:158312667	SBP	Vascular dysfunction	MLF1
rs2780841	9:20612516	SBP	Vascular dysfunction	MLLT3
rs1885094	14:61199345	T2D	Vascular dysfunction	MNAT1	rs3742636	1	Residual glycaemic
rs740698	17:60767151	PP	Vascular dysfunction	MRC2
rs7330618	13:41291706	DBP	Vascular dysfunction	MRPS31
rs1986971	8:10268736	SBP	Vascular dysfunction	MSRA
rs1133195	10:112045142	DBP	Vascular dysfunction	MXI1
rs12930566	16:50554596	SBP	Vascular dysfunction	NKD1
rs4254915	5:43766497	PP	Vascular dysfunction	NNT
rs2366545	19:15266688	PP	Vascular dysfunction	NOTCH3
rs2071518	8:120435812	PP	Vascular dysfunction	NOV
rs13112725	4:106911742	SBP	Vascular dysfunction	NPNT-TBCK
rs2139629	2:50627597	SBP	Vascular dysfunction	NRXN1
rs12614604	2:18978576	SBP	Vascular dysfunction	NT5C1B
rs504691	6:72206620	DBP	Vascular dysfunction	OGFRL1
rs598682	6:154418759	DBP	Vascular dysfunction	OPRM1
rs17224476	11:4673788	DBP	Vascular dysfunction	OR51E1
rs62076102	17:45887132	PP	Vascular dysfunction	OSBPL7
rs1966150	8:90924846	DBP	Vascular dysfunction	OSGIN2
rs10982910	9:118534500	PP	Vascular dysfunction	PAPPA
rs4489409	9:128587065	PP	Vascular dysfunction	PBX3
rs2290273	15:85544050	SBP	Vascular dysfunction	PDE8A
rs12511169	4:95573998	PP	Vascular dysfunction	PDLIM5
rs7694000	4:95324968	DBP	Vascular dysfunction	PDLIM5
rs522930	11:101057855	DBP	Vascular dysfunction	PGR
rs10798944	1:33852456	PP	Vascular dysfunction	PHC2
rs1953126	9:123640500	PP	Vascular dysfunction	PHF19
rs17624006	6:36930687	T2D	Vascular dysfunction	PI16	rs72846863	0.845	Residual glycaemic
rs603424	10:102075479	DBP	Vascular dysfunction	PKD2L1
rs10923038	1:88651771	SBP	Vascular dysfunction	PKN2
rs6108171	20:8635551	DBP	Vascular dysfunction	PLCB1
rs932764	10:95895940	SBP	Vascular dysfunction	PLCE1
rs7926335	11:16917869	SBP	Vascular dysfunction	PLEKHA7
rs10496050	2:55806313	DBP	Vascular dysfunction	PNPT1
rs11940306	4:2195738	DBP	Vascular dysfunction	POLN
rs2404715	1:57008778	PP	Vascular dysfunction	PPAP2B
rs11628933	14:60700903	DBP	Vascular dysfunction	PPM1A
rs12474446	2:182994685	SBP	Vascular dysfunction	PPP1R1C
rs72613227	6:106320771	DBP	Vascular dysfunction	PRDM1
rs1008058	5:122435627	SBP	Vascular dysfunction	PRDM6
rs6095241	20:47308798	DBP	Vascular dysfunction	PREX1
rs7589899	2:153604617	PP	Vascular dysfunction	PRPF40A	rs4664605	0.913	Body fat
rs12966571	18:12736042	PP	Vascular dysfunction	PSMG2
rs10809131	9:10600131	DBP	Vascular dysfunction	PTPRD
rs7982730	13:79814661	SBP	Vascular dysfunction	RBM26
rs72851229	3:29374219	DBP	Vascular dysfunction	RBMS3
rs7837090	8:74221406	SBP	Vascular dysfunction	RDH10
rs167479	19:11526765	SBP	Vascular dysfunction	RGL3
rs1871190	5:97953719	SBP	Vascular dysfunction	RGMB
rs4904964	14:93099867	PP	Vascular dysfunction	RIN3
rs12153395	5:179411477	SBP	Vascular dysfunction	RNF130
rs709209	1:6278414	PP	Vascular dysfunction	RNF207
rs12873948	13:26779776	T2D	Vascular dysfunction	RNF6	rs34584161	0.972	Beta cell +PI
rs6105835	20:17879866	DBP	Vascular dysfunction	RNU6-192P
rs1861881	9:119312256	DBP	Vascular dysfunction	RP11-264C15.2
rs16950021	15:66867861	DBP	Vascular dysfunction	RP11-321F6.1
rs11026587	11:22516207	DBP	Vascular dysfunction	RP11-34N19.1
rs2400509	5:147696018	PP	Vascular dysfunction	RP11-373N22.3
rs7493074	14:98587013	PP	Vascular dysfunction	RP11-61O1.1
rs1551355	17:30032420	SBP	Vascular dysfunction	RP11-805L22.1
rs12078697	1:117015118	DBP	Vascular dysfunction	RP4-655J12.4
rs12133795	1:56592217	PP	Vascular dysfunction	RP4-710M16.1-PPAP2B
rs11909064	21:45092095	SBP	Vascular dysfunction	RRP1B
rs2920899	2:55279681	SBP	Vascular dysfunction	RTN4
rs1869800	13:32180136	PP	Vascular dysfunction	RXFP2
rs2178452	3:160370160	PP	Vascular dysfunction	SCARNA7-ARL14
rs1947228	7:96461649	DBP	Vascular dysfunction	SHFM1
rs9833313	3:157576791	PP	Vascular dysfunction	SHOX2
rs11929640	3:113288430	T2D	Vascular dysfunction	SIDT1
rs1421204	18:43092068	PP	Vascular dysfunction	SLC14A2
rs2978457	8:42324760	PP	Vascular dysfunction	SLC20A2
rs246973	5:68007803	SBP	Vascular dysfunction	SLC30A5
rs2194732	2:162289156	SBP	Vascular dysfunction	SLC4A10
rs13082711	3:27537909	DBP	Vascular dysfunction	SLC4A7
rs2285295	8:17427541	DBP	Vascular dysfunction	SLC7A2
rs4952611	2:40567743	DBP	Vascular dysfunction	SLC8A1
rs873122	15:92702020	DBP	Vascular dysfunction	SLCO3A1
rs12661910	6:169584388	PP	Vascular dysfunction	SMOC2-THBS2
rs1693551	8:101675584	DBP	Vascular dysfunction	SNX31
rs138877676	19:50935809	SBP	Vascular dysfunction	SPIB
rs10477176	5:141790325	SBP	Vascular dysfunction	SPRY4
rs16829945	1:25040315	DBP	Vascular dysfunction	SRRM1,Ã‚Â AL445648.1
rs10743086	11:8774923	SBP	Vascular dysfunction	ST5
rs13429172	2:152947703	PP	Vascular dysfunction	STAM2
rs4428270	4:26793681	DBP	Vascular dysfunction	STIM2
rs7961098	12:27197860	DBP	Vascular dysfunction	STK38L
rs7739314	6:147709180	SBP	Vascular dysfunction	STXBP5
rs12533531	7:40418721	PP	Vascular dysfunction	SUGCT
rs538801	6:44875762	T2D	Vascular dysfunction	SUPT3H
rs9695122	9:113240172	SBP	Vascular dysfunction	SVEP1
rs4834735	4:119958809	DBP	Vascular dysfunction	SYNPO2
rs6539284	12:79592680	PP	Vascular dysfunction	SYT1
rs2270905	5:33461355	SBP	Vascular dysfunction	TARS
rs2291435	4:38387395	SBP	Vascular dysfunction	TBC1D1-FLJ13197
rs6683978	1:235541425	T2D	Vascular dysfunction	TBCE
rs342987	7:35466755	DBP	Vascular dysfunction	TBX20
rs12605156	18:53498114	DBP	Vascular dysfunction	TCF4
rs11689667	2:85491365	PP	Vascular dysfunction	TCF7L1
rs11692478	2:121997330	SBP	Vascular dysfunction	TFCP2L1
rs3768905	2:121994055	SBP	Vascular dysfunction	TFCP2L1
rs17558745	1:218548521	DBP	Vascular dysfunction	TGFB2
rs72844590	2:138421227	SBP	Vascular dysfunction	THSD7B
rs8069739	17:8078765	DBP	Vascular dysfunction	TMEM107
rs938087	3:194291805	DBP	Vascular dysfunction	TMEM44
rs17678185	8:9728809	SBP	Vascular dysfunction	TNKS
rs470113	22:40729614	PP	Vascular dysfunction	TNRC6B
rs1063281	2:218668732	DBP	Vascular dysfunction	TNS1
rs12668436	7:47548893	PP	Vascular dysfunction	TNS3
rs4454254	8:141060027	PP	Vascular dysfunction	TRAPPC9
rs2317706	3:101236719	DBP	Vascular dysfunction	TRMT10C
rs10887914	10:82215288	PP	Vascular dysfunction	TSPAN14
rs1051334	12:71523134	T2D	Vascular dysfunction	TSPAN8	rs10879248	0.936	Metabolic syndrome	rs10879261	1	Lipodystrophy 1
rs3884629	3:23156820	DBP	Vascular dysfunction	UBE2E2
rs4984803	16:1349929	PP	Vascular dysfunction	UBE2I
rs220249	21:43472148	SBP	Vascular dysfunction	UMODL1
rs4746172	10:75855842	SBP	Vascular dysfunction	VCL
rs11682249	2:64240609	DBP	Vascular dysfunction	VPS54
rs1571938	13:27113247	SBP	Vascular dysfunction	WASF3
rs2807337	1:22577371	SBP	Vascular dysfunction	WNT4
rs1884232	11:32375669	PP	Vascular dysfunction	WT1
rs263016	3:183502559	SBP	Vascular dysfunction	YEATS2
rs7232858	18:773092	SBP	Vascular dysfunction	YES1
rs10192394	2:146298007	DBP	Vascular dysfunction	ZEB2
rs17735680	2:146972549	DBP	Vascular dysfunction	ZEB2
rs11847049	14:69259406	DBP	Vascular dysfunction	ZFP36L1
rs821313	9:140506209	SBP	Vascular dysfunction	ZMYND19
rs11881224	19:22220340	SBP	Vascular dysfunction	ZNF208
rs10468291	16:49768046	DBP	Vascular dysfunction	ZNF423
rs41506447	18:74075239	PP	Vascular dysfunction	ZNF516
rs10982007	9:116695205	PP	Vascular dysfunction	ZNF618
rs3771371	2:71627539	PP	Vascular dysfunction	ZNF638
rs698620	15:85177208	DBP	Vascular dysfunction	ZSCAN2
rs7216086	17:37709422	T2D	Vascular dysfunction		rs11078916	0.926	Body fat
rs10160802	11:75457950	T2D	Vascular dysfunction
rs2394186	6:29816421	T2D	Vascular dysfunction
rs2306703	4:186578529	T2D	Vascular dysfunction		rs11724862	0.658	Metabolic syndrome
rs4321755	5:44646195	T2D	Vascular dysfunction		rs6884702	0.979	Beta cell +PI
rs56799554	17:41456413	T2D	Vascular dysfunction
rs348330	1:229672955	T2D	Reduced beta-cell function	ABCB10
rs704191	12:22015022	PP	Reduced beta-cell function	ABCC9
rs62492368	7:150537635	T2D	Reduced beta-cell function	ABP1
rs1055144	7:25871109	PP	Reduced beta-cell function	AC003090.1
rs4295	17:61556298	DBP	Reduced beta-cell function	ACE
rs735949	4:185716232	T2D	Reduced beta-cell function	ACSL1	rs72695645	1	Beta cell +PI
rs242105	14:69459229	T2D	Reduced beta-cell function	ACTN1
rs918466	3:64710253	DBP	Reduced beta-cell function	ADAMTS9
rs7182563	15:84548746	T2D	Reduced beta-cell function	ADAMTSL3				rs1812707	1	Beta Cell 1
rs17046742	2:25165825	SBP	Reduced beta-cell function	ADCY3
rs11708067	3:123065778	T2D	Reduced beta-cell function	ADCY5
rs11592442	10:64533904	DBP	Reduced beta-cell function	ADO
rs2215383	7:15062983	T2D	Reduced beta-cell function	AGMO_DGKB	rs4719433	1	Beta cell +PI	rs2191348	1	Beta Cell 2
rs2721015	5:367655	SBP	Reduced beta-cell function	AHRR
rs9431431	1:221358796	DBP	Reduced beta-cell function	AL445466.1,C1orf140
rs13262861	8:41508577	T2D	Reduced beta-cell function	ANK1
rs2306372	3:149696358	PP	Reduced beta-cell function	ANKUB1
rs893617	15:90381278	T2D	Reduced beta-cell function	AP3S2	rs2165069	0.974	Beta cell +PI
rs9971170	10:63754798	T2D	Reduced beta-cell function	ARID5B	rs76804656	1	Beta cell -PI
rs6774721	3:49381898	SBP	Reduced beta-cell function	ARIH2
rs6532181	4:77014749	T2D	Reduced beta-cell function	ART3	rs4624679	0.96	Residual glycaemic
rs2240716	22:19969696	T2D	Reduced beta-cell function	ARVCF	rs758374	1	Residual glycaemic
rs11080134	17:29161503	DBP	Reduced beta-cell function	ATAD5
rs13434089	3:63948566	T2D	Reduced beta-cell function	ATXN7	rs2292662	0.812	Body fat
rs6975279	7:69649683	T2D	Reduced beta-cell function	AUTS2	rs7790934	1	Body fat
rs314879	13:23309382	T2D	Reduced beta-cell function	BASP1P1
rs1144708	6:31710020	SBP	Reduced beta-cell function	BAT2-BAT5
rs7895872	10:112678657	T2D	Reduced beta-cell function	BBIP1	rs7067540	0.89	Residual glycaemic
rs9352801	6:80817468	DBP	Reduced beta-cell function	BCKDHB
rs11258422	10:13540869	T2D	Reduced beta-cell function	BEND7
rs1347345	4:95938386	SBP	Reduced beta-cell function	BMPR1B
rs255292	5:172580866	PP	Reduced beta-cell function	BNIP1
rs1476868	7:140505189	T2D	Reduced beta-cell function	BRAF	rs13438418	1	Residual glycaemic
rs6078393	20:11908101	DBP	Reduced beta-cell function	BTBD3
rs619654	10:103065938	T2D	Reduced beta-cell function	BTRC
rs2482506	10:104563743	T2D	Reduced beta-cell function	C10orf26
rs799464	14:35415730	T2D	Reduced beta-cell function	C14orf19
rs4924455	15:40633138	T2D	Reduced beta-cell function	C15orf52
rs891389	18:21087531	T2D	Reduced beta-cell function	C18orf8	rs1788819	1	Obesity	rs303760	1	Obesity
rs75432112	5:102586407	T2D	Reduced beta-cell function	C5orf30_LINC00491	rs149802978	0.853	Beta cell -PI
rs6479591	9:97795421	T2D	Reduced beta-cell function	C9orf3	rs10121760	0.953	Residual glycaemic
rs12425203	12:2474661	DBP	Reduced beta-cell function	CACNA1C
rs2236964	3:50449062	DBP	Reduced beta-cell function	CACNA2D2
rs1317838	3:54823598	T2D	Reduced beta-cell function	CACNA2D3	rs76263492	0.742	Residual glycaemic
rs11257655	10:12307894	T2D	Reduced beta-cell function	CDC123
rs7766070	6:20686573	T2D	Reduced beta-cell function	CDKAL1				rs9368222	1	Beta Cell 1
rs6835992	4:76496817	T2D	Reduced beta-cell function	CDKL2
rs2516567	9:95187418	PP SBP	Reduced beta-cell function	CENPP
rs4273712	6:126964510	T2D	Reduced beta-cell function	CENPW	rs11759026	0.774	Residual glycaemic	rs11759026	0.774	Liver-Lipid
rs17150367	5:122696468	T2D	Reduced beta-cell function	CEP120	rs12655753	0.686	Residual glycaemic
rs7302981	12:50537815	DBP	Reduced beta-cell function	CERS5							rs4883481	0.919	Hypolipidemia N Loci = 27
rs7316626	12:6691452	T2D	Reduced beta-cell function	CHD4	rs7969177	1	Residual glycaemic
rs2286975	16:11114006	PP	Reduced beta-cell function	CLEC16A
rs1925153	6:56102780	PP	Reduced beta-cell function	COL21A1
rs2277814	21:47409503	PP	Reduced beta-cell function	COL6A1
rs4850047	2:3634753	DBP	Reduced beta-cell function	COLEC11
rs2267716	7:30716643	T2D	Reduced beta-cell function	CRHR2	rs917195	0.814	Body fat	rs917195	0.814	Beta Cell 1
rs11247980	4:1274734	T2D	Reduced beta-cell function	CTBP1	rs730831	1	Body fat
rs6497331	16:19146215	DBP	Reduced beta-cell function	CTD-2349B8.1
rs6976111	7:117495667	T2D	Reduced beta-cell function	CTTNBP2	rs13239186	1	Body fat
rs243538	7:148404379	T2D	Reduced beta-cell function	CUL1
rs1993625	5:64088366	SBP	Reduced beta-cell function	CWC27
rs2275003	9:34124860	T2D	Reduced beta-cell function	DCAF12_UBE2R2
rs11705235	22:32135488	T2D	Reduced beta-cell function	DEPDC5
rs11901929	2:189643316	PP	Reduced beta-cell function	DIRC1
rs6141479	20:33121942	PP	Reduced beta-cell function	DYNLRB1
rs11994255	8:28095939	T2D	Reduced beta-cell function	ELP3
rs2919126	2:55207895	T2D	Reduced beta-cell function	EML6
rs506597	7:100313420	T2D	Reduced beta-cell function	EPO	rs4727462	1	Beta cell +PI
rs11597086	10:101953705	T2D	Reduced beta-cell function	ERLIN1	rs2862954	0.693	Obesity	rs1408579	0.707	Lipodystrophy 2
rs13192976	6:152312415	PP	Reduced beta-cell function	ESR1
rs2298807	11:73068571	DBP	Reduced beta-cell function	FAM168A
rs2386620	10:5768493	SBP	Reduced beta-cell function	FAM208B
rs2282456	1:118169463	T2D	Reduced beta-cell function	FAM46C	rs320369	0.935	Beta cell -PI
rs10800682	1:200198946	T2D	Reduced beta-cell function	FAM58BP	rs12128213	0.608	Body fat
rs139354822	2:242344695	SBP	Reduced beta-cell function	FARP2
rs2244642	14:92359066	PP	Reduced beta-cell function	FBLN5
rs2280401	19:50000009	T2D	Reduced beta-cell function	FCGRT	rs34010237	0.878	Body fat
rs4762452	12:95494760	PP	Reduced beta-cell function	FGD6
rs3889199	1:59653742	PP	Reduced beta-cell function	FGGY
rs3737801	1:27960832	SBP	Reduced beta-cell function	FGR
rs1250247	2:216299629	PP	Reduced beta-cell function	FN1
rs4894535	3:171995605	PP	Reduced beta-cell function	FNDC3B
rs4904503	14:89565130	PP	Reduced beta-cell function	FOXN3
rs3740512	10:99078745	T2D	Reduced beta-cell function	FRAT2	rs10748694	0.935	Obesity	rs945187	0.978	Beta Cell 1
rs529623	11:117693255	T2D	Reduced beta-cell function	FXYD2
rs2450128	11:77940075	DBP	Reduced beta-cell function	GAB2
rs13406280	2:166610827	T2D	Reduced beta-cell function	GALNT3	rs3791848	0.98	Body fat
rs6060402	20:34005240	PP	Reduced beta-cell function	GDF5
rs510062	8:97138738	T2D	Reduced beta-cell function	GDF6
rs302395	5:151324600	T2D	Reduced beta-cell function	GLRA1
rs1489110	12:48711867	PP	Reduced beta-cell function	H1FNT
rs9406759	9:19104662	PP	Reduced beta-cell function	HAUS6
rs583769	7:18331915	T2D	Reduced beta-cell function	HDAC9	rs302177	0.713	Body fat
rs7758115	6:126061502	T2D	Reduced beta-cell function	HEY2	rs9375411	0.741	Obesity
rs1111875	10:94462882	T2D	Reduced beta-cell function	HHEX	rs1977833	1	Metabolic syndrome
rs11187150	10:94486842	SBP	Reduced beta-cell function	HHEX
rs10946808	6:26233387	T2D	Reduced beta-cell function	HIST1H2BG
rs9390022	6:143056556	T2D	Reduced beta-cell function	HIVEP2	rs6570526	0.733	Residual glycaemic
rs56158042	12:121455589	T2D	Reduced beta-cell function	HNF1A
rs2144908	20:42985717	T2D	Reduced beta-cell function	HNF4A	rs12625671	0.704	Beta cell -PI
rs10883173	10:100471292	T2D	Reduced beta-cell function	HPSE2
rs7316935	13:97313734	T2D	Reduced beta-cell function	HS6ST3
rs7828303	8:145509128	T2D	Reduced beta-cell function	HSF1_DGAT1	rs3757974	0.956	Beta cell +PI	rs13268508	0.978	Hyper Insulin
rs4658234	1:92048779	T2D	Reduced beta-cell function	HSP90B3P
rs17777202	5:147872566	DBP SBP	Reduced beta-cell function	HTR4
rs10806906	6:19751516	T2D	Reduced beta-cell function	ID4	rs6926312	0.777	Residual glycaemic
rs184457	9:131940019	SBP	Reduced beta-cell function	IER5L
rs11977526	7:46008110	PP	Reduced beta-cell function	IGFBP1-IGFBP3
rs4673712	2:213829721	T2D	Reduced beta-cell function	IKZF2	rs16849467	1	Metabolic syndrome
rs1133400	10:134459388	SBP	Reduced beta-cell function	INPP5A
rs12412313	10:134456762	PP	Reduced beta-cell function	INPP5A
rs147471906	12:90016527	SBP	Reduced beta-cell function	Intergenic
rs3134104	8:110097706	PP	Reduced beta-cell function	Intergenic
rs6077047	20:6655780	PP	Reduced beta-cell function	Intergenic
rs7987651	13:110448501	DBP	Reduced beta-cell function	Intergenic
rs4728142	7:128573967	SBP	Reduced beta-cell function	IRF5
rs2064100	6:15476048	T2D	Reduced beta-cell function	JARID2	rs727734	1	Residual glycaemic
rs7334971	13:41683827	T2D	Reduced beta-cell function	KBTBD6
rs237485	20:48004238	DBP	Reduced beta-cell function	KCNB1
rs11756091	6:39282806	T2D	Reduced beta-cell function	KCNK16	rs3734618	0.98	Body fat
rs12195276	6:73657714	PP	Reduced beta-cell function	KCNQ5
rs182050989	1:27262545	T2D SBP	Reduced beta-cell function	KDF1
rs2402315	14:94038549	T2D	Reduced beta-cell function	KIAA1409
rs2478835	10:30317949	PP	Reduced beta-cell function	KIAA1462
rs2062152	1:33202699	T2D	Reduced beta-cell function	KIAA1522				rs59020573	1	Hyper Insulin
rs7033259	9:20780016	T2D	Reduced beta-cell function	KIAA1797
rs7983505	13:33557173	T2D	Reduced beta-cell function	KL	rs576674	1	Beta cell +PI	rs7997912	0.956	Beta Cell 2
rs3751239	12:27963676	T2D	Reduced beta-cell function	KLHDC5	rs10842991	1	Beta cell +PI
rs4766891	12:118410302	T2D	Reduced beta-cell function	KSR2	rs34965774	1	Residual glycaemic
rs7240767	18:7070642	T2D	Reduced beta-cell function	LAMA1	rs9948462	0.897	Metabolic syndrome
rs10841878	12:21839397	T2D	Reduced beta-cell function	LDHB	rs34084105	1	Beta cell -PI	rs11046164	1	Beta Cell 1
rs3135967	17:33313729	PP	Reduced beta-cell function	LIG3
rs1110650	3:45653384	SBP	Reduced beta-cell function	LIMD1
rs757462	16:4296785	PP	Reduced beta-cell function	LINC01569
rs4775041	15:58674695	T2D	Reduced beta-cell function	LIPC				rs11858759	0.953	Liver-Lipid
rs110420	11:8253049	DBP	Reduced beta-cell function	LMO1
rs3887059	8:57496064	T2D	Reduced beta-cell function	LOC100507632	rs74942620	0.903	Residual glycaemic
rs6733733	2:105170359	T2D	Reduced beta-cell function	LOC150568
rs17662402	8:9265105	T2D	Reduced beta-cell function	LOC157273
rs7274134	20:22428284	T2D	Reduced beta-cell function	LOC284788	rs2181063	0.738	Residual glycaemic
rs12992995	2:175197545	T2D	Reduced beta-cell function	LOC285084
rs10916780	1:20707153	T2D	Reduced beta-cell function	LOC339505
rs9869477	3:28731810	T2D	Reduced beta-cell function	LOC645206
rs6808574	3:187740523	T2D	Reduced beta-cell function	LPP-AS2	rs6777684	0.958	Beta cell +PI	rs6777684	0.958	Beta Cell 2
rs12054946	5:180231427	T2D	Reduced beta-cell function	MGAT1	rs117657946	1	Body fat
rs1561927	8:129568078	T2D	Reduced beta-cell function	MIR1208	rs7824269	0.972	Residual glycaemic
rs16833934	3:163737250	DBP	Reduced beta-cell function	MIR1263
rs9515905	13:91949562	T2D	Reduced beta-cell function	MIR17HG	rs1475655	1	Body fat
rs13288108	9:29089437	T2D	Reduced beta-cell function	MIR873
rs134041	22:28056338	PP	Reduced beta-cell function	MN1
rs7674402	4:71835822	T2D	Reduced beta-cell function	MOBKL1A	rs10433674	1	Residual glycaemic
rs4364717	9:21801530	DBP	Reduced beta-cell function	MTAP
rs10830963	11:92708710	T2D PP	Reduced beta-cell function	MTNR1B
rs28758542	2:16238001	T2D	Reduced beta-cell function	MYCN
rs3191402	15:59429160	PP	Reduced beta-cell function	MYO1E
rs4536103	10:71332204	T2D	Reduced beta-cell function	NEUROG3	rs177045	0.795	Residual glycaemic
rs10511592	9:14149280	T2D	Reduced beta-cell function	NFIB	rs4740559	0.721	Body fat
rs9399243	6:138864637	T2D	Reduced beta-cell function	NHSL1	rs9376353	0.8	Residual glycaemic
rs17747955	18:31582890	T2D	Reduced beta-cell function	NOL4
rs884847	12:117723613	T2D	Reduced beta-cell function	NOS1
rs3897478	1:120451190	T2D	Reduced beta-cell function	NOTCH2	rs2493389	1	Body fat
rs12586772	14:74932641	T2D	Reduced beta-cell function	NPC2
rs6545155	2:50429861	SBP	Reduced beta-cell function	NRXN1
rs7957583	12:106299118	T2D	Reduced beta-cell function	NUAK1				rs12825669	0.828	Obesity
rs757081	11:17351683	SBP	Reduced beta-cell function	NUCB2	rs5215	0.601	Beta cell -PI
rs10872155	6:117999988	T2D	Reduced beta-cell function	NUS1	rs72951506	1	Residual glycaemic
rs9419958	10:105675946	DBP	Reduced beta-cell function	OBFC1
rs12226894	11:50068959	T2D	Reduced beta-cell function	OR4C12_OR5D18	rs6485981	0.787	Obesity
rs152839	5:50145266	T2D	Reduced beta-cell function	PARP8_HCN1	rs62366901	0.938	Body fat
rs827241	10:72647653	T2D	Reduced beta-cell function	PCBD1	rs1683935	0.858	Residual glycaemic
rs1531583	4:744972	T2D	Reduced beta-cell function	PCGF3	rs56121601	0.904	Beta cell +PI	rs73221116	1	Beta Cell 1
rs2629665	1:207220800	DBP	Reduced beta-cell function	PFKFB2
rs2269247	1:64107284	T2D	Reduced beta-cell function	PGM1
rs11772368	7:77059020	T2D	Reduced beta-cell function	PION
rs6901180	6:51410323	T2D	Reduced beta-cell function	PKHD1	rs17667073	1	Body fat
rs6762246	3:111493336	DBP	Reduced beta-cell function	PLCXD2
rs11786896	8:145018354	DBP	Reduced beta-cell function	PLEC
rs11692908	2:208868780	T2D	Reduced beta-cell function	PLEKHM3
rs12667919	7:131574608	T2D	Reduced beta-cell function	PLXNA4
rs2290203	15:91512067	T2D	Reduced beta-cell function	PRC1
rs11181613	12:43046449	T2D	Reduced beta-cell function	PRICKLE1
rs2292804	4:16037084	PP	Reduced beta-cell function	PROM1
rs12457771	18:12677934	PP	Reduced beta-cell function	PSMG2
rs1127215	1:117532790	T2D	Reduced beta-cell function	PTGFRN
rs3767199	1:180124667	PP	Reduced beta-cell function	QSOX1
rs654629	9:85312075	T2D	Reduced beta-cell function	RASEF
rs8043085	15:38828140	T2D	Reduced beta-cell function	RASGRP1
rs11096542	2:18707873	T2D	Reduced beta-cell function	RDH14	rs7579323	0.861	Metabolic syndrome
rs7313556	12:15297359	DBP	Reduced beta-cell function	RERG
rs6568681	6:111812472	T2D	Reduced beta-cell function	REV3L	rs6568685	0.756	Body fat
rs612198	9:3251234	T2D	Reduced beta-cell function	RFX3
rs4777857	15:93925327	T2D	Reduced beta-cell function	RGMA
rs4304924	13:79238925	PP	Reduced beta-cell function	RNF219
rs2272163	3:77671721	T2D	Reduced beta-cell function	ROBO2
rs2065152	1:90228519	DBP	Reduced beta-cell function	RP11-302M6.4
rs8061772	16:30119525	DBP	Reduced beta-cell function	RP11-455F5.3
rs6498514	16:14488302	DBP	Reduced beta-cell function	RP11-65J21.4
rs7553422	1:119540719	DBP	Reduced beta-cell function	RP4-712E4.1
rs16950044	12:120729474	DBP	Reduced beta-cell function	RPS27P25
rs971779	12:66182455	T2D	Reduced beta-cell function	RPSAP52	rs2257883	0.959	Body fat
rs9379084	6:7231843	T2D	Reduced beta-cell function	RREB1
rs9927842	16:15153717	T2D	Reduced beta-cell function	RRN3
rs993380	4:83584496	T2D	Reduced beta-cell function	SCD5	rs79920718	1	Metabolic syndrome
rs11199116	10:121660400	T2D	Reduced beta-cell function	SEC23IP	rs12269193	0.798	Body fat
rs157678	5:156145654	PP	Reduced beta-cell function	SGCD
rs1436206	10:52120612	PP	Reduced beta-cell function	SGMS1
rs6778168	3:72840206	T2D	Reduced beta-cell function	SHQ1	rs9880763	0.948	Residual glycaemic
rs4504283	4:77531477	T2D	Reduced beta-cell function	SHROOM3	rs62300927	1	Residual glycaemic
rs9873519	3:124921457	T2D	Reduced beta-cell function	SLC12A8
rs3736952	14:100796478	SBP	Reduced beta-cell function	SLC25A47
rs6897117	5:54986775	T2D	Reduced beta-cell function	SLC38A9
rs7538321	1:205789455	T2D	Reduced beta-cell function	SLC41A1
rs4384608	16:87856424	T2D	Reduced beta-cell function	SLC7A5
rs1815591	20:61277014	T2D	Reduced beta-cell function	SLCO4A1	rs34885433	0.939	Metabolic syndrome	rs2427363	0.979	Beta Cell 1
rs2048558	1:150571730	PP	Reduced beta-cell function	SNORA40
rs2816177	1:179248952	T2D	Reduced beta-cell function	SOAT1
rs12814500	12:24211719	SBP	Reduced beta-cell function	SOX5
rs1401454	11:16250183	DBP	Reduced beta-cell function	SOX6
rs11616380	13:80705315	T2D	Reduced beta-cell function	SPRY2	rs1215468	1	Beta cell -PI	rs1215451	1	Proinsulin
rs12982298	19:41047360	PP	Reduced beta-cell function	SPTBN4
rs61817176	1:206621028	T2D	Reduced beta-cell function	SRGAP2	rs11120291	1	Residual glycaemic
rs6487542	12:26435223	SBP	Reduced beta-cell function	SSPN
rs3887925	3:186665645	T2D	Reduced beta-cell function	ST6GAL1
rs4722289	7:23915047	T2D	Reduced beta-cell function	STK31
rs6137042	20:2100095	T2D	Reduced beta-cell function	STK35
rs16836630	1:149898951	T2D	Reduced beta-cell function	SV2A
rs9384	19:13010643	T2D	Reduced beta-cell function	SYCE2	rs3111316	0.817	Metabolic syndrome
rs10844518	12:33410780	T2D	Reduced beta-cell function	SYT10
rs8068318	17:59483766	PP	Reduced beta-cell function	TBX2							rs62071306	0.855	Short Stature N Loci = 25
rs4807125	19:1646712	T2D	Reduced beta-cell function	TCF3
rs17594301	18:53048885	T2D	Reduced beta-cell function	TCF4	rs72926932	0.608	Body fat	rs72926932	0.608	Beta Cell 2
rs17035289	4:106048291	T2D	Reduced beta-cell function	TET2
rs6818637	4:106097339	PP	Reduced beta-cell function	TET2-TET2-AS1
rs406271	3:195776976	T2D	Reduced beta-cell function	TFRC	rs9877493	0.884	Residual glycaemic
rs2796441	9:84308948	T2D	Reduced beta-cell function	TLE1
rs13292347	9:81908202	T2D	Reduced beta-cell function	TLE4	rs67269808	1	Body fat
rs4681516	3:149212125	T2D	Reduced beta-cell function	TM4SF4
rs74677818	2:112823114	T2D	Reduced beta-cell function	TMEM87B
rs3845843	2:152198598	T2D	Reduced beta-cell function	TNFAIP6	rs10174715	0.63	Beta cell +PI
rs13257021	8:95965695	T2D	Reduced beta-cell function	TP53INP1	rs2879813	1	Body fat	rs10808671	1	Beta Cell 2
rs4425211	3:36951898	PP	Reduced beta-cell function	TRANK1
rs1483589	8:116564796	T2D	Reduced beta-cell function	TRPS1	rs4599845	1	Obesity	rs3802219	1	Obesity
rs4252505	7:142607301	T2D	Reduced beta-cell function	TRPV5
rs1926872	1:184018475	T2D	Reduced beta-cell function	TSEN15	rs1327123	1	Obesity
rs2252098	20:51620301	T2D	Reduced beta-cell function	TSHZ2	rs2741362	0.98	Beta cell -PI
rs9613664	22:29074987	SBP	Reduced beta-cell function	TTC28
rs72831855	17:46844564	PP	Reduced beta-cell function	TTLL6
rs223361	4:103769304	DBP	Reduced beta-cell function	UBE2D3
rs13094957	3:23457080	T2D	Reduced beta-cell function	UBE2E2
rs7807856	7:156934498	T2D	Reduced beta-cell function	UBE3C	rs6956046	1	Residual glycaemic	rs6946660	1	Beta Cell 1
rs11108094	12:95928113	T2D	Reduced beta-cell function	USP44	rs61939481	1	Residual glycaemic
rs10048404	18:54578482	T2D SBP	Reduced beta-cell function	WDR7
rs6998967	8:81364205	SBP	Reduced beta-cell function	ZBTB10
rs1882289	3:114461208	SBP	Reduced beta-cell function	ZBTB20
rs9595404	13:46514756	T2D	Reduced beta-cell function	ZC3H13	rs2806924	0.915	Residual glycaemic
rs6511291	19:21950402	DBP	Reduced beta-cell function	ZNF100
rs11663079	18:74536905	T2D	Reduced beta-cell function	ZNF236	rs2658746	1	Beta cell -PI
rs3122231	10:44027356	T2D	Reduced beta-cell function	ZNF239
rs11977062	7:149339767	T2D	Reduced beta-cell function	ZNF767	rs6972751	0.669	Body fat
rs11666603	19:12496934	T2D	Reduced beta-cell function	ZNF799	rs4804181	0.844	Residual glycaemic
rs6434200	2:187822352	SBP	Reduced beta-cell function	ZSWIM2
rs10811661	9:22134094	T2D	Reduced beta-cell function
rs11031140	11:30608133	T2D	Reduced beta-cell function
rs112324411	14:101258584	T2D	Reduced beta-cell function
rs114136102	5:36084426	T2D	Reduced beta-cell function
rs1882297	12:133069134	T2D	Reduced beta-cell function		rs12811407	1	Body fat	rs11614914	1	Beta Cell 2
rs11651755	17:36099840	T2D	Reduced beta-cell function		rs11651052	1	Beta cell -PI
rs117316450	11:14518419	T2D	Reduced beta-cell function
rs12938449	17:486821	T2D	Reduced beta-cell function		rs36027158	0.818	Metabolic syndrome
rs12805422	11:45839889	T2D	Reduced beta-cell function		rs12419690	1	Beta cell -PI	rs12419690	1	Beta Cell 2
rs12910361	15:77782335	T2D	Reduced beta-cell function		rs952472	1	Metabolic syndrome
rs12932337	16:89630630	T2D	Reduced beta-cell function		rs17471624	0.821	Obesity
rs13266634	8:118184783	T2D	Reduced beta-cell function
rs145904381	1:151017991	T2D	Reduced beta-cell function		rs116279971	0.829	Metabolic syndrome
rs148106383	15:39712286	T2D	Reduced beta-cell function
rs2007854	15:52528507	T2D	Reduced beta-cell function		rs149336329	1	Beta cell +PI
rs17439448	7:40816653	T2D	Reduced beta-cell function
rs4246215	11:61564299	T2D	Reduced beta-cell function		rs174541	1	Beta cell +PI	rs174541	1	ALP Neg
rs1801645	22:50356850	T2D	Reduced beta-cell function
rs187653072	7:102976385	T2D	Reduced beta-cell function		rs62484946	0.698	Beta cell -PI
rs2040792	17:29628549	T2D	Reduced beta-cell function		rs1048317	0.958	Obesity
rs2768975	4:49029901	T2D	Reduced beta-cell function					rs1996617	0.973	Hyper Insulin
rs6906007	6:137296300	T2D	Reduced beta-cell function		rs6917676	0.98	Beta cell -PI
rs1032412	2:163639107	T2D	Reduced beta-cell function
rs340874	1:214159256	T2D	Reduced beta-cell function
rs34298980	6:40409243	T2D	Reduced beta-cell function
rs34506349	2:100598726	T2D	Reduced beta-cell function
rs17747324	10:114752503	T2D	Reduced beta-cell function		rs7903146	0.645	Beta cell +PI	rs35011184	1	Beta Cell 2
rs35164294	6:130265266	T2D	Reduced beta-cell function
rs372558	17:74418176	T2D	Reduced beta-cell function
rs4237150	9:4290085	T2D	Reduced beta-cell function					rs10116772	0.96	Beta Cell 2
rs6600190	16:295718	T2D	Reduced beta-cell function		rs55857387	0.968	Metabolic syndrome	rs55857387	0.968	Beta Cell 1
rs5762925	22:29369398	T2D	Reduced beta-cell function
rs6059662	20:32675727	T2D	Reduced beta-cell function		rs4911405	0.977	Metabolic syndrome
rs3924958	17:70645446	T2D	Reduced beta-cell function		rs61736066	1	Residual glycaemic
rs142003942	11:32730589	T2D	Reduced beta-cell function		rs145678014	0.853	Obesity
rs10777867	12:97855178	T2D	Reduced beta-cell function					rs6538805	0.652	Beta Cell 1
rs73133858	3:86759662	T2D	Reduced beta-cell function		rs62257270	0.916	Body fat
rs7163757	15:62391608	T2D	Reduced beta-cell function
rs7224711	17:76772288	T2D	Reduced beta-cell function
rs8056814	16:75252327	T2D	Reduced beta-cell function		rs72802365	1	Metabolic syndrome
rs72803684	2:26192802	T2D	Reduced beta-cell function
rs2908289	7:44223942	T2D	Reduced beta-cell function		rs878521	0.662	Beta cell +PI	rs730497	1	Beta Cell 2
rs6878122	5:76427311	T2D	Reduced beta-cell function		rs7732130	1	Beta cell +PI	rs7732130	1	Beta Cell 2
rs7970687	12:133730500	T2D	Reduced beta-cell function
rs10329	14:91923988	T2D	Reduced beta-cell function		rs2025067	1	Residual glycaemic
rs8192675	3:170724883	T2D	Reduced beta-cell function		rs1514895	1	Beta cell -PI
rs830651	3:71645511	T2D	Reduced beta-cell function		rs844215	0.918	Obesity
rs10456526	6:43814625	T2D	Reduced beta-cell function		rs6458354	0.973	Beta cell +PI
rs9859406	3:185534482	T2D	Reduced beta-cell function		rs9808924	1	Metabolic syndrome
rs9913225	17:27570622	T2D	Reduced beta-cell function

## Sheet: Supplementary Data 4
Supplementary Data 4: Two-sided linear regression results testing the association of T2D risk alleles of clustered SNVs with 45 endophenotypes.
	Inverse T2D-BP cluster			Metabolic syndrome cluster			Higher adiposity cluster			Vascular dysfunction cluster			Reduced beta-cell function cluster
GWAS Phenotype	Beta	SE	P	Beta	SE	P	Beta	SE	P	Beta	SE	P	Beta	SE	P
T2D	1.35828	0.075143	1.93961e-65	3.38337	0.0964289	3.66407e-191	3.91508	0.120761	3.74524e-170	1.35742	0.0831767	1.09336e-54	3.66061	0.0798403	1.74597e-275
DBP	-1.82949	0.105201	3.67755e-61	1.78055	0.135001	2.08509e-37	0.099253	0.169067	0.557261	2.15468	0.116448	3.71507e-68	0.292652	0.111777	0.00894094
PP	-1.95693	0.0979527	8.2775e-78	1.90288	0.1257	7.2962e-48	0.329654	0.157419	0.036439	2.16107	0.108425	1.70138e-77	0.889134	0.104076	3.54537e-17
SBP	-2.42397	0.0874371	1.00512e-133	2.34632	0.112206	4.09949e-84	0.274802	0.140519	0.0507203	2.71339	0.0967852	4.11311e-136	0.80174	0.0929029	1.73479e-17
HbA1C	0.267012	0.073461	0.000288924	0.889245	0.0942705	1.72716e-20	0.75416	0.118058	2.32248e-10	0.103786	0.0813149	0.202057	1.03072	0.0780531	1.72497e-37
RG	0.116513	0.0877743	0.184602	1.01945	0.112638	4.95446e-19	0.945803	0.141061	2.9773e-11	0.294662	0.0971585	0.00247022	1.42053	0.0932612	2.16747e-48
BMI	0.566514	0.128979	1.21117e-05	-0.00887103	0.165515	0.957265	6.00827	0.207281	2.06311e-143	-0.196182	0.142769	0.169636	0.762539	0.137042	3.18296e-08
birth weight	0.124008	0.0893829	0.165559	-1.57669	0.114703	2.75631e-40	0.374962	0.143646	0.00914817	-0.62376	0.0989391	3.93266e-10	-0.220943	0.0949704	0.0201456
menarche	-0.0912517	0.0855409	0.286275	-0.43755	0.109772	7.08756e-05	-1.38749	0.137472	3.98532e-23	-0.243083	0.0946864	0.0103602	-0.147424	0.0908882	0.105033
HDL	-0.149053	0.0746376	0.0460274	-1.34757	0.0957804	5.33552e-42	-1.41912	0.119949	9.05206e-31	-0.209025	0.0826173	0.0115203	-0.583491	0.0793033	3.2734e-13
testosterone f	-0.0797962	0.0745964	0.284947	-0.159735	0.0957276	0.0954257	0.347502	0.119883	0.00380927	-0.032641	0.0825717	0.692681	0.0818483	0.0792596	0.301951
menopause	-0.000207796	0.066518	0.997508	-0.137133	0.0853608	0.108402	-0.0397544	0.1069	0.71004	-0.0236223	0.0736297	0.748393	-0.122818	0.0706762	0.0824856
adiponectin	-0.00243301	0.0549312	0.964678	-0.791982	0.0704917	4.88109e-28	-0.134929	0.0882793	0.126644	-0.068375	0.060804	0.260999	-0.184649	0.058365	0.0015933
PAI 1	0.00884645	0.047921	0.853567	0.0620496	0.0614957	0.313156	0.143283	0.0770133	0.0630364	0.034394	0.0530444	0.516839	0.072159	0.0509166	0.15666
oestradiol f	0.0378536	0.0523226	0.469521	-0.00848911	0.0671442	0.89941	-0.100556	0.0840871	0.231966	-0.0267829	0.0579166	0.643842	-0.0292792	0.0555934	0.598513
oestradiol m	0.0355721	0.0514465	0.489412	0.0305721	0.0660198	0.643388	0.0110356	0.082679	0.893837	-0.0551472	0.0569467	0.333022	0.0889917	0.0546625	0.103759
leptin	0.0911704	0.0546976	0.0957897	0.100309	0.070192	0.153219	0.673118	0.0879039	3.64493e-14	-0.0815859	0.0605455	0.178046	0.0365657	0.0581169	0.529342
modified stumvoll ISI	0.105464	0.0564222	0.061818	0.784687	0.0724051	2.80393e-26	0.0405124	0.0906755	0.655104	0.0875952	0.0624545	0.160988	0.114944	0.0599493	0.0554078
insulin fold change	-0.149283	0.0595453	0.0122938	-1.2956	0.0764129	1.69312e-58	0.191706	0.0956946	0.0453478	-0.261683	0.0659115	7.56706e-05	-0.318801	0.0632676	5.32988e-07
fasting insulin	0.276599	0.0729886	0.000157666	1.4557	0.0936642	3.73383e-50	0.0549014	0.117299	0.639828	0.301626	0.080792	0.000196968	0.046405	0.0775512	0.549689
proinsulin	0.0326761	0.0642881	0.611344	0.461712	0.0824991	2.65499e-08	-0.301227	0.103317	0.0036102	0.212473	0.0711613	0.00288044	0.232803	0.0683068	0.000673596
IGF 1	-0.0779105	0.121433	0.521249	0.579301	0.155832	0.00020963	-0.496878	0.195154	0.0110065	-0.0708909	0.134416	0.598004	0.471432	0.129024	0.000268469
LDL	0.132635	0.0679665	0.0512113	-0.229752	0.0872196	0.00853266	-0.67977	0.109228	6.51826e-10	-0.293194	0.075233	0.000102208	-0.275037	0.0722152	0.000146183
2hrGluadjBMI	0.108119	0.0623126	0.0829543	1.05102	0.079964	3.55315e-37	-0.103752	0.100142	0.300367	0.254346	0.0689746	0.000235618	0.628767	0.0662078	9.73721e-21
HOMA IR	0.239909	0.0567373	2.51533e-05	0.746834	0.0728094	8.32097e-24	1.01988	0.0911819	8.17732e-28	0.140079	0.0628033	0.0258859	0.163684	0.060284	0.00670961
HOMA B	0.114176	0.0611985	0.0623097	0.518862	0.0785343	5.67699e-11	0.669819	0.0983514	1.47266e-11	-0.010461	0.0677414	0.877298	-0.436083	0.0650241	2.94651e-11
WBC	0.0573833	0.132804	0.665745	1.59444	0.170423	3.43199e-20	-0.280971	0.213427	0.188243	0.171233	0.147002	0.244297	0.175645	0.141105	0.213434
CRP	0.246163	0.113523	0.0303068	1.37401	0.145681	1.74791e-20	3.20732	0.182442	2.47405e-62	0.190369	0.12566	0.130024	0.262148	0.12062	0.0299317
CAD	-0.390031	0.0684319	1.47951e-08	1.151	0.0878168	5.45846e-37	0.846906	0.109976	2.63571e-14	0.640058	0.0757481	7.59565e-17	0.505454	0.0727097	5.65546e-12
TG	0.228656	0.0764468	0.00283166	1.51259	0.0981021	1.8877e-49	0.666818	0.122857	6.78734e-08	0.100304	0.08462	0.236091	0.488897	0.0812256	2.2695e-09
height	-0.283652	0.16798	0.0915313	-3.34432	0.215564	5.36124e-50	0.407121	0.269959	0.131772	-0.0104709	0.185939	0.9551	1.05181	0.178481	4.80276e-09
SHBG f	-0.295421	0.0890499	0.000933031	-2.33447	0.114275	7.81797e-81	-1.76695	0.143111	3.18123e-33	-0.155143	0.0985705	0.115742	-1.26738	0.0946166	1.84285e-38
testosterone m	-0.164117	0.0804578	0.0415697	-1.38196	0.103249	2.07994e-38	-1.43533	0.129303	1.94839e-27	-0.101725	0.0890598	0.253572	-0.885018	0.0854873	3.32639e-24
SHBG m	-0.180743	0.091237	0.0477947	-1.86302	0.117082	2.70681e-52	-1.17262	0.146626	2.75292e-15	0.073237	0.100991	0.46847	-1.08317	0.0969403	9.20917e-28
renin	0.0807533	0.0561488	0.150614	0.296232	0.0720543	4.17788e-05	0.180332	0.0902362	0.0458732	-0.039125	0.0621519	0.529126	0.139048	0.0596588	0.0199176
TRAIL-R2	-0.0425584	0.0500109	0.394933	0.118975	0.0641776	0.0639839	0.301557	0.0803719	0.00018301	-0.0746245	0.0553577	0.177876	0.151608	0.0531371	0.00439628
atrial fibrillation	-0.663045	0.0828971	2.73131e-15	0.0760602	0.10638	0.474742	0.916828	0.133223	9.09438e-12	0.690117	0.0917599	1.00028e-13	0.193172	0.0880791	0.0284695
heart failure	-0.438496	0.0636188	8.46086e-12	0.522662	0.0816402	2.12513e-10	1.106	0.102241	3.42371e-26	0.61929	0.0704204	4.4034e-18	0.323505	0.0675957	1.89377e-06
stroke	-0.498091	0.0741654	2.76727e-11	0.928266	0.0951744	9.46492e-22	0.760579	0.11919	2.42501e-10	0.878124	0.0820946	1.14526e-25	0.487517	0.0788016	8.18008e-10
small vessel stroke	-0.161747	0.035843	6.97153e-06	0.0325299	0.0459964	0.47955	0.0125525	0.0576029	0.82753	0.109645	0.0396751	0.00579649	0.179829	0.0380836	2.58481e-06
ALT	0.0256337	0.0947588	0.786806	2.36537	0.121601	2.5739e-74	-0.0631826	0.152286	0.678286	0.367864	0.10489	0.000468105	0.764932	0.100682	5.68911e-14
AST	-0.215468	0.0958787	0.0247853	1.40652	0.123039	6.31926e-29	-0.0186256	0.154086	0.903806	0.278537	0.106129	0.00877739	0.0766297	0.101872	0.452057
heel bmd	-0.0532553	0.146641	0.716537	0.868822	0.18818	4.27293e-06	1.07981	0.235665	5.04073e-06	0.269085	0.162319	0.0976038	0.574134	0.155808	0.000238051
heart rate	-0.216329	0.122838	0.0784549	1.51959	0.157635	2.67066e-21	0.0857398	0.197412	0.664128	0.346639	0.135971	0.0109045	0.0255841	0.130517	0.844624
WHRadjBMI	0.322108	0.118279	0.00654871	2.50857	0.151784	6.38884e-56	0.715821	0.190085	0.000173313	0.31306	0.130925	0.0169351	1.02085	0.125673	1.03334e-15
Legend: T2D = type 2 diabetes; DBP = diastolic blood pressure; UKB = UK Biobank; PP = pulse pressure; SBP = systolic blood pressure; HbA1C = glycated hemoglobin; RG = random glucose; WHR = waist-hip ratio; BMI = body mass index; HDL = high-density lipoprotein; PAI = plasminogen activator inhibitor; ISI = insulin sensitivity index; IGF = insulin-like growth factor; LDL = low-density cholesterol; a…

## Sheet: Supplementary Data 5
Supplementary Data 5: Top Bayesian colocalisation (two-sided) signals between the clustered SNVs from T2D & SBP GWAS, and 50 eQTL of distinct tissues.
SNV from clustering	Cluster	Gene ENSEMBL ID	Gene SYMBOL ID	NSNVs	PP.H0.abf	PP.H1.abf	PP.H2.abf	PP.H3.abf	PP.H4.abf	GWAS trait	eQTL tissue
rs7629936	Metabolic Syndrome	ENSG00000001617	SEMA3F	262	0.000151264	0.000656511	0.0346903	0.149747	0.814754	T2D	Adipose Subcutaneous
rs7629936	Metabolic Syndrome	ENSG00000001617	SEMA3F	262	1.34715e-05	0.000494166	0.00308951	0.112447	0.883956	T2D	Adipose Visceral Omentum
rs7629936	Metabolic Syndrome	ENSG00000001617	SEMA3F	262	0.000154525	0.000555998	0.0354382	0.126674	0.837178	T2D	Heart Atrial Appendage
rs62492368	Reduced beta-cell function	ENSG00000002726	AOC1	771	5.36524e-06	8.63181e-06	0.019055	0.0297052	0.951226	T2D	Adipose Subcutaneous
rs62492368	Reduced beta-cell function	ENSG00000002726	AOC1	771	1.07533e-11	1.55671e-05	3.81908e-08	0.0543418	0.945643	T2D	Adipose Visceral Omentum
rs62492368	Reduced beta-cell function	ENSG00000002726	AOC1	771	5.26426e-06	7.73858e-06	0.0186963	0.0265293	0.954761	T2D	Artery Aorta
rs62492368	Reduced beta-cell function	ENSG00000002726	AOC1	771	3.33736e-05	8.05974e-06	0.118528	0.027771	0.853659	T2D	Breast Mammary Tissue
rs62492368	Reduced beta-cell function	ENSG00000002726	AOC1	771	1.37759e-06	5.41878e-06	0.00489261	0.0182683	0.976832	T2D	Esophagus Gastroesophageal Junction
rs62492368	Reduced beta-cell function	ENSG00000002726	AOC1	771	1.12647e-12	1.83217e-05	4.00074e-09	0.0641349	0.935847	T2D	Esophagus Muscularis
rs62492368	Reduced beta-cell function	ENSG00000002726	AOC1	771	1.61436e-11	9.69671e-07	5.73351e-08	0.00244629	0.997553	T2D	Thyroid
rs62492368	Reduced beta-cell function	ENSG00000002933	TMEM176A	771	9.36545e-12	1.00307e-05	3.3262e-08	0.0346594	0.965331	T2D	Brain Hypothalamus
rs62492368	Reduced beta-cell function	ENSG00000002933	TMEM176A	771	1.35074e-08	7.10953e-06	4.79722e-05	0.0242742	0.975671	T2D	Brain Substantia nigra
rs6734118	Inverse T2D-BP risk	ENSG00000003509	NDUFAF7	773	0.000756497	0.000336936	0.0926976	0.0404208	0.865788	SBP	Adipose Subcutaneous
rs7629936	Metabolic Syndrome	ENSG00000004534	RBM6	165	1.92887e-14	0.000444459	3.91392e-12	0.0892762	0.910279	T2D	Liver
rs7629936	Metabolic Syndrome	ENSG00000004534	RBM6	258	5.78139e-16	0.000502074	1.32589e-13	0.114259	0.885239	T2D	Vagina
rs7629936	Metabolic Syndrome	ENSG00000004534	RBM6	259	0.000105538	0.000625553	0.0242037	0.142629	0.832436	T2D	Cells EBV-transformed lymphocytes
rs7629936	Metabolic Syndrome	ENSG00000004534	RBM6	260	9.92993e-05	0.00064211	0.022773	0.14643	0.830056	T2D	Kidney Cortex
rs7629936	Metabolic Syndrome	ENSG00000004534	RBM6	261	6.10803e-16	0.000488401	1.4008e-13	0.11112	0.888392	T2D	Adrenal Gland
rs7629936	Metabolic Syndrome	ENSG00000004534	RBM6	261	1.13943e-07	0.00062263	2.61313e-05	0.141934	0.857417	T2D	Brain Substantia nigra
rs7629936	Metabolic Syndrome	ENSG00000004534	RBM6	262	5.35526e-05	0.000169881	0.0122816	0.0380104	0.949485	T2D	Brain Amygdala
rs7629936	Metabolic Syndrome	ENSG00000004534	RBM6	262	9.74448e-11	0.000600532	2.23477e-08	0.136862	0.862538	T2D	Brain Anterior cingulate cortex BA24
rs7629936	Metabolic Syndrome	ENSG00000004534	RBM6	262	1.64385e-22	0.00074077	3.76995e-20	0.169056	0.830204	T2D	Brain Caudate basal ganglia
rs7629936	Metabolic Syndrome	ENSG00000004534	RBM6	262	8.60566e-25	0.000796853	1.97359e-22	0.18193	0.817273	T2D	Brain Cerebellar Hemisphere
rs7629936	Metabolic Syndrome	ENSG00000004534	RBM6	262	1.4241e-49	0.000805284	3.26599e-47	0.183866	0.815329	T2D	Brain Cerebellum
rs7629936	Metabolic Syndrome	ENSG00000004534	RBM6	262	2.424e-37	0.000788591	5.55913e-35	0.180034	0.819178	T2D	Brain Cortex
rs7629936	Metabolic Syndrome	ENSG00000004534	RBM6	262	2.84628e-23	0.000497493	6.52758e-21	0.113207	0.886295	T2D	Brain Frontal Cortex BA9
rs7629936	Metabolic Syndrome	ENSG00000004534	RBM6	262	2.04629e-13	0.000773507	4.6929e-11	0.176571	0.822655	T2D	Brain Hypothalamus
rs7629936	Metabolic Syndrome	ENSG00000004534	RBM6	262	8.4473e-26	0.00053266	1.93728e-23	0.121281	0.878187	T2D	Brain Nucleus accumbens basal ganglia
rs7629936	Metabolic Syndrome	ENSG00000004534	RBM6	262	1.81824e-16	0.000796887	4.16989e-14	0.181938	0.817265	T2D	Brain Putamen basal ganglia
rs7629936	Metabolic Syndrome	ENSG00000004534	RBM6	262	2.82227e-10	0.000585187	6.4725e-08	0.133339	0.866076	T2D	Brain Spinal cord cervical c-1
rs7629936	Metabolic Syndrome	ENSG00000004534	RBM6	262	1.26687e-90	0.000515834	2.90541e-88	0.117418	0.882066	T2D	Cells Cultured fibroblasts
rs7629936	Metabolic Syndrome	ENSG00000004534	RBM6	262	2.10922e-16	0.000442331	4.83723e-14	0.100544	0.899014	T2D	Liver
rs7629936	Metabolic Syndrome	ENSG00000004534	RBM6	262	8.35182e-14	0.0004797	1.91538e-11	0.109122	0.890398	T2D	Minor Salivary Gland
rs7629936	Metabolic Syndrome	ENSG00000004534	RBM6	262	1.02693e-62	0.000707941	2.35513e-60	0.161519	0.837773	T2D	Pancreas
rs7629936	Metabolic Syndrome	ENSG00000004534	RBM6	262	6.90292e-41	0.000541976	1.58309e-38	0.123419	0.876039	T2D	Pituitary
rs7629936	Metabolic Syndrome	ENSG00000004534	RBM6	262	1.9648e-18	0.000505897	4.50601e-16	0.115136	0.884358	T2D	Small Intestine Terminal Ileum
rs7629936	Metabolic Syndrome	ENSG00000004534	RBM6	319	1.54219e-06	0.000609593	0.000355032	0.139477	0.859557	T2D	Pancreatic Islet
rs12936731	Metabolic Syndrome	ENSG00000005243	COPZ2	525	9.4934e-05	0.000781078	0.00457123	0.0366523	0.9579	T2D	Artery Tibial
rs12936731	Metabolic Syndrome	ENSG00000005243	COPZ2	525	0.000368983	0.00112829	0.0177672	0.0534018	0.927334	T2D	Heart Atrial Appendage
rs17477177	Inverse T2D-BP risk	ENSG00000005249	PRKAR2B	662	3.47577e-22	5.23544e-17	2.70996e-08	0.00308501	0.996915	SBP	Artery Aorta
rs17477177	Inverse T2D-BP risk	ENSG00000005249	PRKAR2B	662	7.52408e-16	1.00345e-16	0.0586631	0.00688919	0.934448	SBP	Artery Tibial
rs4984719	Higher adiposity	ENSG00000005513	SOX8	998	0.00353929	0.0852601	0.00341139	0.0813527	0.826437	T2D	Cells Cultured fibroblasts
rs2215383	Reduced beta-cell function	ENSG00000006468	ETV1	244	1.97315e-11	1.31231e-12	0.149256	0.00908512	0.841659	T2D	Cells Cultured fibroblasts
rs329120	Metabolic Syndrome	ENSG00000006837	CDKL3	410	0.000941667	0.000111847	0.122414	0.0136769	0.862856	T2D	Brain Hippocampus
rs4295	Reduced beta-cell function	ENSG00000007312	CD79B	289	0.00177779	0.00127371	0.0655532	0.0460806	0.885315	T2D	Esophagus Gastroesophageal Junction
rs11655020	Higher adiposity	ENSG00000007312	CD79B	422	0.00107201	0.000639267	0.0552441	0.0320323	0.911012	T2D	Cells Cultured fibroblasts
rs4984803	Vascular dysfunction	ENSG00000007516	BAIAP3	813	1.51111e-17	0.0181205	5.23346e-17	0.061837	0.920043	SBP	Whole Blood
rs11583755	Metabolic Syndrome	ENSG00000007923	DNAJC11	422	0.000965728	0.000580785	0.0655343	0.0385176	0.894402	T2D	Spleen
rs7807856	Reduced beta-cell function	ENSG00000009335	UBE3C	662	4.08861e-15	2.79883e-13	0.00144445	0.0979783	0.900577	T2D	Muscle Skeletal
rs12046278	Inverse T2D-BP risk	ENSG00000009724	MASP2	646	6.4402e-07	7.63087e-08	0.120284	0.0133859	0.86633	SBP	Small Intestine Terminal Ileum
rs7316626	Reduced beta-cell function	ENSG00000010295	IFFO1	430	0.000993093	0.00107152	0.0663489	0.0707276	0.860859	T2D	Artery Aorta
rs7316626	Reduced beta-cell function	ENSG00000010295	IFFO1	430	0.00181628	0.000707442	0.121346	0.0464347	0.829695	T2D	Thyroid
rs8108269	Metabolic Syndrome	ENSG00000010310	GIPR	479	9.53509e-17	3.82058e-15	0.00154281	0.0608808	0.937576	T2D	Whole Blood
rs3808876	Inverse T2D-BP risk	ENSG00000010438	PRSS3	436	0.0154641	0.0283366	0.0307141	0.0554107	0.870075	SBP	Brain Caudate basal ganglia
rs3808876	Inverse T2D-BP risk	ENSG00000010438	PRSS3	436	0.00110393	0.0163514	0.00219258	0.0315274	0.948825	SBP	Brain Nucleus accumbens basal ganglia
rs2275003	Reduced beta-cell function	ENSG00000010438	PRSS3	499	7.32906e-05	6.79463e-06	0.103584	0.00871547	0.88762	T2D	Esophagus Gastroesophageal Junction
rs2275003	Reduced beta-cell function	ENSG00000010438	PRSS3	499	9.0603e-05	3.83473e-05	0.128052	0.0533791	0.818439	T2D	Pancreas
rs7316626	Reduced beta-cell function	ENSG00000010610	CD4	430	0.000213852	0.00105785	0.0142875	0.0697609	0.91468	T2D	Pancreas
rs740698	Vascular dysfunction	ENSG00000011028	MRC2	415	0.00077607	0.0376327	0.00180321	0.086567	0.873221	SBP	Adipose Subcutaneous
rs740698	Vascular dysfunction	ENSG00000011028	MRC2	415	0.012829	0.0388234	0.0298085	0.0893776	0.829161	SBP	Adrenal Gland
rs740698	Vascular dysfunction	ENSG00000011028	MRC2	415	8.38805e-12	0.0376248	1.94898e-11	0.0865458	0.875829	SBP	Artery Aorta
rs740698	Vascular dysfunction	ENSG00000011028	MRC2	415	0.000552551	0.00973983	0.00128386	0.0216639	0.96676	SBP	Artery Tibial
rs740698	Vascular dysfunction	ENSG00000011028	MRC2	415	2.56503e-07	0.037683	5.95989e-07	0.0866814	0.875635	SBP	Cells Cultured fibroblasts
rs740698	Vascular dysfunction	ENSG00000011028	MRC2	415	1.87808e-05	0.0376868	4.36375e-05	0.0866902	0.875561	SBP	Lung
rs740698	Vascular dysfunction	ENSG00000011028	MRC2	415	5.68807e-05	0.0376795	0.000132163	0.0866733	0.875458	SBP	Nerve Tibial
rs740698	Vascular dysfunction	ENSG00000011028	MRC2	415	0.00118562	0.0375844	0.00275481	0.086456	0.872019	SBP	Thyroid
rs10818763	Metabolic Syndrome	ENSG00000011454	RABGAP1	329	4.64269e-06	0.00136908	0.000221461	0.0643725	0.934032	T2D	Brain Caudate basal ganglia
rs10818763	Metabolic Syndrome	ENSG00000011454	RABGAP1	329	0.000370618	0.00111669	0.0176789	0.0523387	0.928495	T2D	Brain Cerebellar Hemisphere
rs10818763	Metabolic Syndrome	ENSG00000011454	RABGAP1	329	0.000706671	0.00134522	0.033709	0.0632675	0.900972	T2D	Brain Cerebellum
rs10818763	Metabolic Syndrome	ENSG00000011454	RABGAP1	329	2.13336e-05	0.00139551	0.00101764	0.0656353	0.93193	T2D	Cells Cultured fibroblasts
rs10818763	Metabolic Syndrome	ENSG00000011454	RABGAP1	329	2.55548e-06	0.00178703	0.000121899	0.0843295	0.913759	T2D	Esophagus Mucosa
rs10818763	Metabolic Syndrome	ENSG00000011454	RABGAP1	329	0.000751531	0.00233725	0.0358489	0.110639	0.850423	T2D	Lung
rs10818763	Metabolic Syndrome	ENSG00000011454	RABGAP1	329	5.18239e-11	0.00129574	2.47206e-09	0.0608704	0.937834	T2D	Testis
rs10818763	Metabolic Syndrome	ENSG00000011454	RABGAP1	329	0.000612782	0.00141301	0.0292304	0.0664997	0.902244	T2D	Whole Blood
rs8108269	Metabolic Syndrome	ENSG00000011478	QPCTL	479	3.99624e-15	1.65757e-15	0.0646606	0.0259106	0.909429	T2D	Artery Aorta
rs2723065	Metabolic Syndrome	ENSG00000011523	CEP68	564	1.07808e-12	2.55573e-11	0.00147878	0.034092	0.964429	T2D	Liver
rs2723065	Metabolic Syndrome	ENSG00000011523	CEP68	565	2.25334e-50	1.33782e-11	3.09086e-41	0.017368	0.982632	T2D	Adipose Subcutaneous
rs2723065	Metabolic Syndrome	ENSG00000011523	CEP68	565	2.63776e-42	1.3193e-11	3.61816e-33	0.0171137	0.982886	T2D	Adipose Visceral Omentum
rs2723065	Metabolic Syndrome	ENSG00000011523	CEP68	565	3.23817e-22	1.31436e-11	4.44173e-13	0.0170458	0.982954	T2D	Adrenal Gland
rs2723065	Metabolic Syndrome	ENSG00000011523	CEP68	565	3.40661e-35	1.33797e-11	4.67277e-26	0.01737	0.98263	T2D	Artery Aorta
rs2723065	Metabolic Syndrome	ENSG00000011523	CEP68	565	1.30655e-15	3.53058e-11	1.79216e-06	0.0474757	0.952523	T2D	Artery Coronary
rs2723065	Metabolic Syndrome	ENSG00000011523	CEP68	565	6.17866e-94	1.33902e-11	8.47513e-85	0.0173845	0.982616	T2D	Artery Tibial
rs2723065	Metabolic Syndrome	ENSG00000011523	CEP68	565	4.60337e-14	3.45505e-11	6.31435e-05	0.0464387	0.953498	T2D	Breast Mammary Tissue
rs2723065	Metabolic Syndrome	ENSG00000011523	CEP68	565	4.53642e-44	3.05592e-11	6.22251e-35	0.0409584	0.959042	T2D	Cells Cultured fibroblasts
rs2723065	Metabolic Syndrome	ENSG00000011523	CEP68	565	1.30914e-56	1.30349e-11	1.79572e-47	0.0168966	0.983103	T2D	Colon Sigmoid
rs2723065	Metabolic Syndrome	ENSG00000011523	CEP68	565	5.55803e-22	1.19117e-11	7.62383e-13	0.0153544	0.984646	T2D	Colon Transverse
rs2723065	Metabolic Syndrome	ENSG00000011523	CEP68	565	1.81605e-44	1.33688e-11	2.49103e-35	0.017355	0.982645	T2D	Esophagus Gastroesophageal Junction
rs2723065	Metabolic Syndrome	ENSG00000011523	CEP68	565	2.95123e-90	1.33902e-11	4.04814e-81	0.0173845	0.982616	T2D	Esophagus Muscularis
rs2723065	Metabolic Syndrome	ENSG00000011523	CEP68	565	6.26166e-63	1.3389e-11	8.58898e-54	0.0173828	0.982617	T2D	Heart Atrial Appendage
rs2723065	Metabolic Syndrome	ENSG00000011523	CEP68	565	1.18283e-37	1.33899e-11	1.62247e-28	0.017384	0.982616	T2D	Heart Left Ventricle
rs2723065	Metabolic Syndrome	ENSG00000011523	CEP68	565	3.20241e-23	1.31776e-11	4.39268e-14	0.0170925	0.982908	T2D	Lung
rs2723065	Metabolic Syndrome	ENSG00000011523	CEP68	565	1.82997e-40	1.33891e-11	2.51013e-31	0.0173829	0.982617	T2D	Muscle Skeletal
rs2723065	Metabolic Syndrome	ENSG00000011523	CEP68	565	9.22256e-36	1.33532e-11	1.26504e-26	0.0173336	0.982666	T2D	Nerve Tibial
rs2723065	Metabolic Syndrome	ENSG00000011523	CEP68	565	1.28778e-21	1.55058e-11	1.76643e-12	0.0202893	0.979711	T2D	Ovary
rs2723065	Metabolic Syndrome	ENSG00000011523	CEP68	565	2.27007e-19	1.01523e-11	3.1138e-10	0.0129386	0.987061	T2D	Pancreas
rs2723065	Metabolic Syndrome	ENSG00000011523	CEP68	565	1.39909e-25	1.32935e-11	1.9191e-16	0.0172517	0.982748	T2D	Skin Not Sun Exposed Suprapubic
rs2723065	Metabolic Syndrome	ENSG00000011523	CEP68	565	3.2558e-38	1.32291e-11	4.46592e-29	0.0171632	0.982837	T2D	Skin Sun Exposed Lower leg
rs2723065	Metabolic Syndrome	ENSG00000011523	CEP68	565	8.806e-12	1.66502e-11	0.012079	0.0218727	0.966048	T2D	Spleen
rs2723065	Metabolic Syndrome	ENSG00000011523	CEP68	565	8.59325e-18	2.00049e-11	1.17872e-08	0.0264668	0.973533	T2D	Stomach
rs2723065	Metabolic Syndrome	ENSG00000011523	CEP68	565	3.01503e-56	1.33845e-11	4.13565e-47	0.0173766	0.982623	T2D	Testis
rs2723065	Metabolic Syndrome	ENSG00000011523	CEP68	565	4.01594e-24	1.55397e-11	5.50858e-15	0.0203357	0.979664	T2D	Thyroid
rs2723065	Metabolic Syndrome	ENSG00000011523	CEP68	729	2.48683e-21	1.43485e-11	3.41113e-12	0.0187003	0.9813	T2D	Pancreatic Islet
rs10329	Reduced beta-cell function	ENSG00000015133	CCDC88C	536	3.28352e-05	0.000105242	0.0402884	0.128299	0.831274	T2D	Brain Anterior cingulate cortex BA24
rs10329	Reduced beta-cell function	ENSG00000015133	CCDC88C	537	4.35167e-10	0.000112566	5.33945e-07	0.137255	0.862632	T2D	Brain Cortex
rs10329	Reduced beta-cell function	ENSG00000015133	CCDC88C	537	1.52024e-05	8.54981e-05	0.0186531	0.104028	0.877218	T2D	Brain Frontal Cortex BA9
rs10329	Reduced beta-cell function	ENSG00000015133	CCDC88C	537	6.75595e-06	4.79749e-05	0.00828948	0.057931	0.933725	T2D	Cells Cultured fibroblasts
rs10329	Reduced beta-cell function	ENSG00000015133	CCDC88C	537	1.89088e-07	6.63302e-05	0.000232009	0.0804672	0.919234	T2D	Colon Sigmoid
rs10329	Reduced beta-cell function	ENSG00000015133	CCDC88C	537	1.54374e-05	7.98488e-05	0.0189415	0.0970898	0.883873	T2D	Liver
rs2908289	Reduced beta-cell function	ENSG00000015676	NUDCD3	534	1.63133e-09	4.24337e-09	0.0456913	0.118014	0.836294	T2D	Brain Frontal Cortex BA9
rs6906007	Reduced beta-cell function	ENSG00000016402	IL20RA	517	2.64107e-10	9.73966e-11	0.117026	0.0423157	0.840659	T2D	Brain Hippocampus
rs6906007	Reduced beta-cell function	ENSG00000016402	IL20RA	517	9.65655e-16	1.92692e-10	4.27881e-07	0.084466	0.915534	T2D	Skin Sun Exposed Lower leg
rs4681516	Reduced beta-cell function	ENSG00000018408	WWTR1	828	8.57547e-14	0.00498687	1.84383e-12	0.106335	0.888678	T2D	Thyroid
rs6021912	Metabolic Syndrome	ENSG00000020256	ZFP64	479	0.000182917	0.000406944	0.0312646	0.0686564	0.899489	T2D	Artery Aorta
rs13262861	Reduced beta-cell function	ENSG00000029534	ANK1	397	8.5984e-23	1.64095e-22	0.0119599	0.0218585	0.966182	T2D	Liver
rs13262861	Reduced beta-cell function	ENSG00000029534	ANK1	634	2.98493e-24	1.57731e-22	0.00022395	0.0108451	0.988931	T2D	Adipose Subcutaneous
rs13262861	Reduced beta-cell function	ENSG00000029534	ANK1	634	1.53976e-24	1.86453e-22	0.000115523	0.0130021	0.986882	T2D	Breast Mammary Tissue
rs13262861	Reduced beta-cell function	ENSG00000029534	ANK1	634	1.02205e-31	1.63373e-22	7.6681e-12	0.0112686	0.988731	T2D	Heart Atrial Appendage
rs13262861	Reduced beta-cell function	ENSG00000029534	ANK1	634	1.40718e-24	1.76528e-22	0.000105576	0.0122567	0.987638	T2D	Heart Left Ventricle
rs13262861	Reduced beta-cell function	ENSG00000029534	ANK1	634	4.98443e-32	1.81813e-22	3.73966e-12	0.0126535	0.987347	T2D	Muscle Skeletal
rs13262861	Reduced beta-cell function	ENSG00000029534	ANK1	634	2.46767e-24	2.00366e-22	0.000185141	0.014047	0.985768	T2D	Skin Sun Exposed Lower leg
rs13262861	Reduced beta-cell function	ENSG00000029534	ANK1	634	2.26497e-22	2.10818e-22	0.0169933	0.0148488	0.968158	T2D	Stomach
rs7103648	Inverse T2D-BP risk	ENSG00000030066	NUP160	230	4.20622e-05	4.79808e-06	0.165066	0.0180124	0.816875	SBP	Liver
rs7103648	Inverse T2D-BP risk	ENSG00000030066	NUP160	406	1.16457e-05	8.13269e-06	0.0723485	0.0496461	0.877986	SBP	Colon Sigmoid
rs7103648	Inverse T2D-BP risk	ENSG00000030066	NUP160	406	8.9918e-08	8.47508e-06	0.000558613	0.0517034	0.947729	SBP	Skin Not Sun Exposed Suprapubic
rs117964596	Metabolic Syndrome	ENSG00000030582	GRN	283	4.68076e-06	0.101122	2.05725e-06	0.0435891	0.855282	T2D	Whole Blood
rs7147757	Metabolic Syndrome	ENSG00000032219	ARID4A	264	0.000277432	0.000981056	0.0228532	0.0799177	0.895971	T2D	Nerve Tibial
rs7147757	Metabolic Syndrome	ENSG00000032219	ARID4A	264	6.36893e-05	0.000966528	0.00524635	0.0787019	0.915022	T2D	Pituitary
rs62492368	Reduced beta-cell function	ENSG00000033100	CHPF2	771	3.34865e-05	6.58729e-06	0.118929	0.0225367	0.858494	T2D	Thyroid
rs13082711	Vascular dysfunction	ENSG00000033867	SLC4A7	731	1.46232e-10	1.92707e-07	1.34325e-05	0.0167182	0.983268	SBP	Artery Aorta
rs13082711	Vascular dysfunction	ENSG00000033867	SLC4A7	731	6.70999e-09	9.62284e-07	0.000616359	0.0874807	0.911902	SBP	Colon Sigmoid
rs4746172	Vascular dysfunction	ENSG00000035403	VCL	387	1.73642e-06	2.65892e-05	0.0011169	0.0161199	0.982735	SBP	Pancreas
rs7178762	Metabolic Syndrome	ENSG00000035664	DAPK2	494	1.04897e-05	1.26235e-05	0.036283	0.0427427	0.920951	T2D	Artery Aorta
rs676387	Metabolic Syndrome	ENSG00000037042	TUBG2	214	1.0491e-09	3.23707e-08	0.00107608	0.0322367	0.966687	T2D	Liver
rs676387	Metabolic Syndrome	ENSG00000037042	TUBG2	320	5.282e-22	1.77557e-08	6.44962e-16	0.0207014	0.979299	T2D	Esophagus Mucosa
rs676387	Metabolic Syndrome	ENSG00000037042	TUBG2	320	1.4205e-11	7.16201e-08	1.73451e-05	0.0865387	0.913444	T2D	Heart Left Ventricle
rs676387	Metabolic Syndrome	ENSG00000037042	TUBG2	320	3.64954e-18	1.1986e-08	4.45628e-12	0.0136492	0.986351	T2D	Skin Not Sun Exposed Suprapubic
rs676387	Metabolic Syndrome	ENSG00000037042	TUBG2	320	4.46928e-08	1.02189e-07	0.0545724	0.123957	0.82147	T2D	Stomach
rs4134382	Higher adiposity	ENSG00000041515	MYO16	701	0.00226177	0.000394328	0.164881	0.0279417	0.804521	T2D	Thyroid
rs11583755	Metabolic Syndrome	ENSG00000041988	THAP3	422	0.000256356	0.000633938	0.0173963	0.0420794	0.939634	T2D	Brain Cerebellar Hemisphere
rs11583755	Metabolic Syndrome	ENSG00000041988	THAP3	422	0.000342811	0.000836819	0.0232632	0.0558668	0.91969	T2D	Brain Cerebellum
rs11583755	Metabolic Syndrome	ENSG00000041988	THAP3	422	0.00132367	0.00110491	0.0898244	0.0741454	0.833602	T2D	Brain Frontal Cortex BA9
rs2782980	Inverse T2D-BP risk	ENSG00000043591	ADRB1	648	1.44837e-09	0.000262707	3.91106e-08	0.00610026	0.993637	SBP	Testis
rs2064100	Reduced beta-cell function	ENSG00000047579	DTNBP1	354	0.0264859	0.0379324	0.0557903	0.0791008	0.800691	T2D	Liver
rs2064100	Reduced beta-cell function	ENSG00000047579	DTNBP1	455	0.0011244	0.0222493	0.00283056	0.0550917	0.918704	T2D	Artery Aorta
rs6797587	Vascular dysfunction	ENSG00000047849	MAP4	247	9.71444e-19	0.000117727	3.38868e-16	0.0401069	0.959775	SBP	Cells Cultured fibroblasts
rs6797587	Vascular dysfunction	ENSG00000047849	MAP4	247	8.10952e-05	0.000222228	0.0282884	0.0766247	0.894784	SBP	Cells EBV-transformed lymphocytes
rs6797587	Vascular dysfunction	ENSG00000047849	MAP4	247	1.25279e-07	0.00020079	4.37009e-05	0.0691106	0.930645	SBP	Esophagus Mucosa
rs6797587	Vascular dysfunction	ENSG00000047849	MAP4	247	6.43187e-25	0.00014726	2.24362e-22	0.0504192	0.949434	SBP	Thyroid
rs6797587	Vascular dysfunction	ENSG00000047849	MAP4	247	9.43048e-09	0.000205153	3.28963e-06	0.0706343	0.929157	SBP	Whole Blood
rs8056814	Reduced beta-cell function	ENSG00000050820	BCAR1	857	4.64478e-23	3.78165e-23	0.0550425	0.0439131	0.901044	T2D	Brain Frontal Cortex BA9
rs8056814	Reduced beta-cell function	ENSG00000050820	BCAR1	857	3.91613e-23	5.749e-23	0.0464077	0.0672417	0.886351	T2D	Brain Putamen basal ganglia
rs8056814	Reduced beta-cell function	ENSG00000050820	BCAR1	858	2.14238e-23	6.4425e-23	0.025388	0.0754471	0.899165	T2D	Brain Caudate basal ganglia
rs8056814	Reduced beta-cell function	ENSG00000050820	BCAR1	858	3.65149e-24	7.21612e-23	0.00432716	0.084603	0.91107	T2D	Brain Cortex
rs8056814	Reduced beta-cell function	ENSG00000050820	BCAR1	858	3.24862e-26	4.37274e-23	3.84975e-05	0.0508696	0.949092	T2D	Whole Blood
rs2289739	Metabolic Syndrome	ENSG00000051180	RAD51	423	2.96786e-11	3.92864e-10	0.000290344	0.0028465	0.996863	T2D	Testis
rs6766859	Metabolic Syndrome	ENSG00000051382	PIK3CB	280	0.000471222	0.00142272	0.0213153	0.0634421	0.913349	T2D	Brain Cerebellar Hemisphere
rs10773000	Metabolic Syndrome	ENSG00000051825	MPHOSPH9	568	2.02719e-06	5.88644e-06	0.0451963	0.130414	0.824382	T2D	Brain Hippocampus
rs10773000	Metabolic Syndrome	ENSG00000051825	MPHOSPH9	592	8.8388e-10	4.20571e-06	1.97061e-05	0.0928592	0.907117	T2D	Adipose Visceral Omentum
rs10773000	Metabolic Syndrome	ENSG00000051825	MPHOSPH9	592	1.2898e-08	4.83316e-06	0.000287561	0.106862	0.892845	T2D	Artery Aorta
rs10773000	Metabolic Syndrome	ENSG00000051825	MPHOSPH9	592	7.26676e-13	3.35462e-06	1.62013e-08	0.073865	0.926132	T2D	Artery Tibial
rs10773000	Metabolic Syndrome	ENSG00000051825	MPHOSPH9	592	4.55375e-07	5.98226e-06	0.0101526	0.132517	0.857324	T2D	Colon Sigmoid
rs10773000	Metabolic Syndrome	ENSG00000051825	MPHOSPH9	592	1.24285e-07	6.65762e-06	0.00277094	0.147582	0.84964	T2D	Colon Transverse
rs10773000	Metabolic Syndrome	ENSG00000051825	MPHOSPH9	592	1.2764e-15	4.5309e-06	2.84573e-11	0.100116	0.899879	T2D	Esophagus Gastroesophageal Junction
rs10773000	Metabolic Syndrome	ENSG00000051825	MPHOSPH9	592	1.61889e-18	5.77576e-06	3.60931e-14	0.127899	0.872096	T2D	Esophagus Muscularis
rs10773000	Metabolic Syndrome	ENSG00000051825	MPHOSPH9	592	1.9718e-07	6.19316e-06	0.00439614	0.137218	0.858379	T2D	Heart Atrial Appendage
rs10773000	Metabolic Syndrome	ENSG00000051825	MPHOSPH9	592	1.79098e-12	5.74429e-06	3.99298e-08	0.127196	0.872798	T2D	Heart Left Ventricle
rs10773000	Metabolic Syndrome	ENSG00000051825	MPHOSPH9	592	3.43398e-07	5.85546e-06	0.00765607	0.129685	0.862653	T2D	Lung
rs10773000	Metabolic Syndrome	ENSG00000051825	MPHOSPH9	592	8.93371e-09	4.40372e-06	0.000199177	0.0972785	0.902518	T2D	Muscle Skeletal
rs10773000	Metabolic Syndrome	ENSG00000051825	MPHOSPH9	592	1.2746e-12	4.58695e-06	2.84171e-08	0.101367	0.898628	T2D	Skin Not Sun Exposed Suprapubic
rs10773000	Metabolic Syndrome	ENSG00000051825	MPHOSPH9	592	5.10047e-11	4.9362e-06	1.13715e-06	0.109162	0.890832	T2D	Skin Sun Exposed Lower leg
rs10773000	Metabolic Syndrome	ENSG00000051825	MPHOSPH9	592	2.05654e-18	7.12574e-06	4.58506e-14	0.158026	0.841967	T2D	Thyroid
rs3740512	Reduced beta-cell function	ENSG00000052749	RRP12	628	8.42211e-06	0.00538163	0.000175595	0.11132	0.883114	T2D	Thyroid
rs1061810	Higher adiposity	ENSG00000052841	TTC17	583	2.56479e-09	4.05109e-09	0.0365065	0.0567552	0.906738	T2D	Artery Tibial
rs1061810	Higher adiposity	ENSG00000052850	ALX4	583	3.12662e-09	6.27498e-09	0.0445033	0.088449	0.867048	T2D	Brain Cortex
rs12116935	Metabolic Syndrome	ENSG00000054118	THRAP3	350	0.00392039	0.103047	0.00246367	0.063931	0.826637	T2D	Brain Cerebellum
rs12116935	Metabolic Syndrome	ENSG00000054118	THRAP3	351	1.42536e-06	0.120476	8.95755e-07	0.0749078	0.804614	T2D	Skin Sun Exposed Lower leg
rs12233099	Metabolic Syndrome	ENSG00000054219	LY75	458	3.25315e-05	1.23784e-05	0.116903	0.0436428	0.839409	T2D	Artery Coronary
rs12233099	Metabolic Syndrome	ENSG00000054219	LY75	458	9.71275e-07	2.30185e-05	0.00349032	0.0818033	0.914682	T2D	Esophagus Gastroesophageal Junction
rs12233099	Metabolic Syndrome	ENSG00000054219	LY75	458	4.01767e-06	1.74856e-05	0.0144377	0.0619118	0.923629	T2D	Whole Blood
rs13426118	Metabolic Syndrome	ENSG00000055044	NOP58	311	0.026164	0.0777024	0.0231949	0.0680798	0.804859	T2D	Lung
rs13426118	Metabolic Syndrome	ENSG00000055044	NOP58	311	0.00515815	0.0456048	0.00457279	0.0395244	0.90514	T2D	Thyroid
rs10224002	Inverse T2D-BP risk	ENSG00000055118	KCNH2	680	0.000364503	0.000140943	0.0909494	0.0342932	0.874252	SBP	Brain Cerebellum
rs62492368	Reduced beta-cell function	ENSG00000055118	KCNH2	771	1.72162e-05	1.16407e-05	0.0611445	0.0404441	0.898383	T2D	Muscle Skeletal
rs7224711	Reduced beta-cell function	ENSG00000055483	USP36	196	1.47455e-07	0.00755166	1.41505e-06	0.0715488	0.920898	T2D	Liver
rs7224711	Reduced beta-cell function	ENSG00000055483	USP36	398	1.71605e-05	0.00356446	0.00018533	0.0375367	0.958696	T2D	Brain Amygdala
rs7224711	Reduced beta-cell function	ENSG00000055483	USP36	398	1.58094e-29	0.0050403	1.70739e-28	0.0534928	0.941467	T2D	Brain Cerebellar Hemisphere
rs7224711	Reduced beta-cell function	ENSG00000055483	USP36	399	1.86939e-07	0.00405025	2.0189e-06	0.0427887	0.953159	T2D	Cells EBV-transformed lymphocytes
rs7224711	Reduced beta-cell function	ENSG00000055483	USP36	400	2.85245e-05	0.00474559	0.00030806	0.050307	0.944611	T2D	Brain Anterior cingulate cortex BA24
rs7224711	Reduced beta-cell function	ENSG00000055483	USP36	400	0.000767694	0.00521628	0.00829096	0.0554046	0.93032	T2D	Uterus
rs7224711	Reduced beta-cell function	ENSG00000055483	USP36	400	0.000400719	0.00510868	0.00432769	0.054237	0.935926	T2D	Vagina
rs7224711	Reduced beta-cell function	ENSG00000055483	USP36	401	4.81173e-05	0.00533307	0.000519659	0.0566589	0.93744	T2D	Adipose Subcutaneous
rs7224711	Reduced beta-cell function	ENSG00000055483	USP36	401	1.74893e-13	0.00442631	1.88882e-12	0.0468548	0.948719	T2D	Adrenal Gland
rs7224711	Reduced beta-cell function	ENSG00000055483	USP36	401	2.43149e-17	0.0151683	2.62598e-16	0.162993	0.821838	T2D	Artery Aorta
rs7224711	Reduced beta-cell function	ENSG00000055483	USP36	401	6.05946e-08	0.0109301	6.54412e-07	0.117171	0.871898	T2D	Artery Coronary
rs7224711	Reduced beta-cell function	ENSG00000055483	USP36	401	3.27558e-27	0.00504024	3.53758e-26	0.0534923	0.941467	T2D	Artery Tibial
rs7224711	Reduced beta-cell function	ENSG00000055483	USP36	401	4.78744e-27	0.00504043	5.17036e-26	0.0534945	0.941465	T2D	Brain Caudate basal ganglia
rs7224711	Reduced beta-cell function	ENSG00000055483	USP36	401	1.80654e-46	0.0050403	1.95104e-45	0.053493	0.941467	T2D	Brain Cerebellum
rs7224711	Reduced beta-cell function	ENSG00000055483	USP36	401	4.5803e-27	0.0050403	4.94666e-26	0.053493	0.941467	T2D	Brain Cortex
rs7224711	Reduced beta-cell function	ENSG00000055483	USP36	401	2.51917e-06	0.00455879	2.72067e-05	0.0482871	0.947124	T2D	Brain Frontal Cortex BA9
rs7224711	Reduced beta-cell function	ENSG00000055483	USP36	401	1.09547e-36	0.00495868	1.1831e-35	0.0526105	0.942431	T2D	Brain Nucleus accumbens basal ganglia
rs7224711	Reduced beta-cell function	ENSG00000055483	USP36	401	2.90914e-14	0.00503807	3.14183e-13	0.0534689	0.941493	T2D	Brain Putamen basal ganglia
rs7224711	Reduced beta-cell function	ENSG00000055483	USP36	401	0.00185085	0.00506637	0.0199889	0.0537967	0.919297	T2D	Brain Substantia nigra
rs7224711	Reduced beta-cell function	ENSG00000055483	USP36	401	1.97703e-06	0.00521716	2.13517e-05	0.0554052	0.939354	T2D	Breast Mammary Tissue
rs7224711	Reduced beta-cell function	ENSG00000055483	USP36	401	2.28435e-21	0.0149544	2.46706e-20	0.160681	0.824365	T2D	Cells Cultured fibroblasts
rs7224711	Reduced beta-cell function	ENSG00000055483	USP36	401	2.86906e-20	0.00504088	3.09854e-19	0.0534993	0.94146	T2D	Colon Sigmoid
rs7224711	Reduced beta-cell function	ENSG00000055483	USP36	401	8.8366e-21	0.00556994	9.5434e-20	0.0592193	0.935211	T2D	Colon Transverse
rs7224711	Reduced beta-cell function	ENSG00000055483	USP36	401	2.15758e-22	0.00510645	2.33016e-21	0.0542082	0.940685	T2D	Esophagus Gastroesophageal Junction
rs7224711	Reduced beta-cell function	ENSG00000055483	USP36	401	3.81483e-37	0.00501817	4.11996e-36	0.0532538	0.941728	T2D	Esophagus Mucosa
rs7224711	Reduced beta-cell function	ENSG00000055483	USP36	401	8.10672e-48	0.0050403	8.75514e-47	0.053493	0.941467	T2D	Esophagus Muscularis
rs7224711	Reduced beta-cell function	ENSG00000055483	USP36	401	1.18246e-06	0.00471331	1.27704e-05	0.0499577	0.945315	T2D	Heart Atrial Appendage
rs7224711	Reduced beta-cell function	ENSG00000055483	USP36	401	4.87124e-10	0.00488307	5.26086e-09	0.0517931	0.943324	T2D	Heart Left Ventricle
rs7224711	Reduced beta-cell function	ENSG00000055483	USP36	401	0.000601808	0.00528248	0.00649943	0.0561185	0.931498	T2D	Liver
rs7224711	Reduced beta-cell function	ENSG00000055483	USP36	401	4.58362e-10	0.00406923	4.95024e-09	0.0429942	0.952937	T2D	Lung
rs7224711	Reduced beta-cell function	ENSG00000055483	USP36	401	1.08846e-25	0.00501578	1.17552e-24	0.0532279	0.941756	T2D	Nerve Tibial
rs7224711	Reduced beta-cell function	ENSG00000055483	USP36	401	2.42236e-18	0.00852728	2.61611e-17	0.0911931	0.90028	T2D	Pancreas
rs7224711	Reduced beta-cell function	ENSG00000055483	USP36	401	1.76206e-06	0.00449344	1.903e-05	0.0475805	0.947905	T2D	Pituitary
rs7224711	Reduced beta-cell function	ENSG00000055483	USP36	401	7.45602e-05	0.0095969	0.00080524	0.102758	0.886765	T2D	Prostate
rs7224711	Reduced beta-cell function	ENSG00000055483	USP36	401	1.2553e-05	0.00393242	0.000135571	0.0415151	0.954404	T2D	Skin Not Sun Exposed Suprapubic
rs7224711	Reduced beta-cell function	ENSG00000055483	USP36	401	3.5566e-05	0.00659002	0.000384107	0.0702485	0.922742	T2D	Small Intestine Terminal Ileum
rs7224711	Reduced beta-cell function	ENSG00000055483	USP36	401	3.96916e-16	0.00504713	4.28663e-15	0.0535669	0.941386	T2D	Spleen
rs7224711	Reduced beta-cell function	ENSG00000055483	USP36	401	1.4498e-14	0.00508065	1.56576e-13	0.0539293	0.94099	T2D	Stomach
rs7224711	Reduced beta-cell function	ENSG00000055483	USP36	401	2.77282e-99	0.0050403	2.9946e-98	0.053493	0.941467	T2D	Thyroid
rs7224711	Reduced beta-cell function	ENSG00000055483	USP36	567	6.95331e-07	0.00377826	7.60322e-06	0.0403582	0.955855	T2D	Pancreatic Islet
rs1317506	Inverse T2D-BP risk	ENSG00000057593	F7	773	0.0185027	0.0207238	0.0713373	0.0790905	0.810346	SBP	Artery Aorta
rs182050989	Reduced beta-cell function	ENSG00000060642	PIGV	247	4.60835e-08	0.0574368	2.02819e-08	0.0243604	0.918203	T2D	Adipose Subcutaneous
rs182050989	Reduced beta-cell function	ENSG00000060642	PIGV	247	2.90949e-07	0.121133	1.2805e-07	0.0524857	0.826381	T2D	Artery Aorta
rs182050989	Reduced beta-cell function	ENSG00000060642	PIGV	247	2.78737e-06	0.130765	1.22675e-06	0.0567388	0.812492	T2D	Artery Tibial
rs182050989	Reduced beta-cell function	ENSG00000060642	PIGV	247	0.0333324	0.0898925	0.01467	0.0387393	0.823366	T2D	Brain Cerebellar Hemisphere
rs182050989	Reduced beta-cell function	ENSG00000060642	PIGV	247	0.000279909	0.10738	0.000123191	0.0464135	0.845803	T2D	Breast Mammary Tissue
rs182050989	Reduced beta-cell function	ENSG00000060642	PIGV	247	0.000366472	0.0700329	0.000161288	0.0299228	0.899517	T2D	Colon Sigmoid
rs182050989	Reduced beta-cell function	ENSG00000060642	PIGV	247	6.28433e-14	0.111826	2.76581e-14	0.048376	0.839798	T2D	Colon Transverse
rs182050989	Reduced beta-cell function	ENSG00000060642	PIGV	247	9.761e-12	0.0989568	4.29593e-12	0.0426937	0.85835	T2D	Esophagus Mucosa
rs182050989	Reduced beta-cell function	ENSG00000060642	PIGV	247	1.68797e-10	0.12643	7.42893e-11	0.0548247	0.818745	T2D	Esophagus Muscularis
rs182050989	Reduced beta-cell function	ENSG00000060642	PIGV	247	0.0106122	0.106318	0.00467057	0.0459591	0.832441	T2D	Heart Atrial Appendage
rs182050989	Reduced beta-cell function	ENSG00000060642	PIGV	247	1.34223e-05	0.120202	5.90729e-06	0.0520745	0.827704	T2D	Heart Left Ventricle
rs182050989	Reduced beta-cell function	ENSG00000060642	PIGV	247	0.00891038	0.110575	0.00392156	0.0478365	0.828757	T2D	Lung
rs182050989	Reduced beta-cell function	ENSG00000060642	PIGV	247	1.25013e-12	0.0699924	5.50195e-13	0.0299044	0.900103	T2D	Muscle Skeletal
rs182050989	Reduced beta-cell function	ENSG00000060642	PIGV	247	2.73185e-06	0.0776549	1.20232e-06	0.0332878	0.889053	T2D	Nerve Tibial
rs182050989	Reduced beta-cell function	ENSG00000060642	PIGV	247	1.77126e-05	0.0746739	7.79553e-06	0.0319715	0.893329	T2D	Pancreas
rs182050989	Reduced beta-cell function	ENSG00000060642	PIGV	247	4.7807e-11	0.131599	2.10404e-11	0.0571071	0.811294	T2D	Pituitary
rs182050989	Reduced beta-cell function	ENSG00000060642	PIGV	247	4.86693e-10	0.0715551	2.14199e-10	0.0305944	0.897851	T2D	Skin Not Sun Exposed Suprapubic
rs182050989	Reduced beta-cell function	ENSG00000060642	PIGV	247	2.78548e-14	0.061136	1.22592e-14	0.0259938	0.91287	T2D	Skin Sun Exposed Lower leg
rs182050989	Reduced beta-cell function	ENSG00000060642	PIGV	247	0.000686808	0.0906477	0.000302272	0.0390258	0.869337	T2D	Small Intestine Terminal Ileum
rs182050989	Reduced beta-cell function	ENSG00000060642	PIGV	247	4.1879e-07	0.0822202	1.84314e-07	0.0353036	0.882476	T2D	Spleen
rs182050989	Reduced beta-cell function	ENSG00000060642	PIGV	247	4.86082e-11	0.0910965	2.1393e-11	0.0392229	0.869681	T2D	Stomach
rs182050989	Reduced beta-cell function	ENSG00000060642	PIGV	247	5.45988e-18	0.0579273	2.40296e-18	0.024577	0.917496	T2D	Thyroid
rs406271	Reduced beta-cell function	ENSG00000061938	TNK2	638	5.07952e-07	0.0024353	3.97329e-05	0.189686	0.807839	T2D	Skin Sun Exposed Lower leg
rs2289739	Metabolic Syndrome	ENSG00000062524	LTK	423	1.11238e-13	3.02129e-10	1.08824e-06	0.00195767	0.998041	T2D	Artery Aorta
rs2289739	Metabolic Syndrome	ENSG00000062524	LTK	423	3.46717e-10	4.13871e-09	0.00339192	0.0395316	0.957076	T2D	Esophagus Mucosa
rs2721015	Reduced beta-cell function	ENSG00000063438	AHRR	691	3.82555e-05	0.122177	1.85117e-05	0.0583013	0.819465	T2D	Brain Cortex
rs2721015	Reduced beta-cell function	ENSG00000063438	AHRR	691	5.59555e-06	0.115868	2.70767e-06	0.0552394	0.828884	T2D	Brain Frontal Cortex BA9
rs362307	Metabolic Syndrome	ENSG00000063978	RNF4	432	0.00013198	1.09998e-05	0.138936	0.0107292	0.850192	T2D	Skin Sun Exposed Lower leg
rs10401969	Metabolic Syndrome	ENSG00000064547	LPAR2	228	1.32341e-09	3.30844e-10	0.135754	0.0331064	0.83114	T2D	Liver
rs17682036	Higher adiposity	ENSG00000065325	GLP2R	774	5.52511e-06	7.06726e-05	0.00498906	0.0628839	0.932051	T2D	Nerve Tibial
rs11585808	Inverse T2D-BP risk	ENSG00000065526	SPEN	644	0.00126322	0.000589128	0.0947802	0.0433426	0.860025	SBP	Brain Caudate basal ganglia
rs652941	Inverse T2D-BP risk	ENSG00000066056	TIE1	308	2.15359e-26	0.00413632	2.08049e-25	0.0390023	0.956861	SBP	Adipose Subcutaneous
rs652941	Inverse T2D-BP risk	ENSG00000066056	TIE1	308	3.57403e-16	0.00752155	3.45272e-15	0.0717418	0.920737	SBP	Adipose Visceral Omentum
rs652941	Inverse T2D-BP risk	ENSG00000066056	TIE1	308	0.00325877	0.00790972	0.0314816	0.0755306	0.881819	SBP	Artery Tibial
rs652941	Inverse T2D-BP risk	ENSG00000066056	TIE1	308	0.00104011	0.0119118	0.0100481	0.114212	0.862788	SBP	Brain Cortex
rs652941	Inverse T2D-BP risk	ENSG00000066056	TIE1	308	0.000870638	0.0128555	0.00841086	0.123337	0.854526	SBP	Brain Hippocampus
rs652941	Inverse T2D-BP risk	ENSG00000066056	TIE1	308	9.84978e-17	0.00997836	9.51545e-16	0.0955022	0.894519	SBP	Breast Mammary Tissue
rs652941	Inverse T2D-BP risk	ENSG00000066056	TIE1	308	0.00740502	0.00965426	0.0715367	0.0924467	0.818957	SBP	Cells Cultured fibroblasts
rs652941	Inverse T2D-BP risk	ENSG00000066056	TIE1	308	0.00543953	0.0109806	0.052549	0.105253	0.825778	SBP	Colon Transverse
rs652941	Inverse T2D-BP risk	ENSG00000066056	TIE1	308	1.45864e-05	0.00474201	0.000140913	0.0448603	0.950242	SBP	Esophagus Gastroesophageal Junction
rs652941	Inverse T2D-BP risk	ENSG00000066056	TIE1	308	0.00110287	0.00977839	0.0106544	0.09358	0.884884	SBP	Esophagus Mucosa
rs652941	Inverse T2D-BP risk	ENSG00000066056	TIE1	308	2.90402e-13	0.00580859	2.80545e-12	0.0551753	0.939016	SBP	Esophagus Muscularis
rs652941	Inverse T2D-BP risk	ENSG00000066056	TIE1	308	0.00914881	0.0079281	0.0883827	0.0757713	0.818769	SBP	Heart Atrial Appendage
rs652941	Inverse T2D-BP risk	ENSG00000066056	TIE1	308	4.62913e-13	0.00326078	4.47201e-12	0.0305348	0.966204	SBP	Heart Left Ventricle
rs652941	Inverse T2D-BP risk	ENSG00000066056	TIE1	308	9.60533e-12	0.00351641	9.2793e-11	0.0330071	0.963477	SBP	Lung
rs652941	Inverse T2D-BP risk	ENSG00000066056	TIE1	308	3.89551e-32	0.00124328	3.76329e-31	0.0110231	0.987734	SBP	Muscle Skeletal
rs652941	Inverse T2D-BP risk	ENSG00000066056	TIE1	308	3.0018e-13	0.00616666	2.89991e-12	0.0586383	0.935195	SBP	Nerve Tibial
rs652941	Inverse T2D-BP risk	ENSG00000066056	TIE1	308	1.43278e-08	0.0153868	1.38415e-07	0.147808	0.836805	SBP	Skin Not Sun Exposed Suprapubic
rs652941	Inverse T2D-BP risk	ENSG00000066056	TIE1	308	4.71882e-18	0.0137216	4.55865e-17	0.131704	0.854574	SBP	Skin Sun Exposed Lower leg
rs652941	Inverse T2D-BP risk	ENSG00000066056	TIE1	308	0.000183209	0.00901569	0.0017699	0.0861938	0.902837	SBP	Stomach
rs652941	Inverse T2D-BP risk	ENSG00000066056	TIE1	308	2.32188e-05	0.0147019	0.000224307	0.141185	0.843866	SBP	Thyroid
rs7515635	Inverse T2D-BP risk	ENSG00000066185	ZMYND12	444	0.0403658	0.0151943	0.0476524	0.0170574	0.87973	SBP	Muscle Skeletal
rs652941	Inverse T2D-BP risk	ENSG00000066322	ELOVL1	308	0.00843274	0.00872277	0.0814651	0.083449	0.81793	SBP	Brain Hippocampus
rs506597	Reduced beta-cell function	ENSG00000066923	STAG3	385	0.0124151	0.00539705	0.0917768	0.0390454	0.851366	T2D	Brain Caudate basal ganglia
rs12921187	Inverse T2D-BP risk	ENSG00000067836	ROGDI	812	0.00014262	0.00138125	0.0100858	0.0967874	0.891603	SBP	Brain Frontal Cortex BA9
rs4865473	Inverse T2D-BP risk	ENSG00000068078	FGFR3	536	6.92991e-23	0.0270997	1.81331e-23	0.00612424	0.966776	SBP	Adipose Subcutaneous
rs4865473	Inverse T2D-BP risk	ENSG00000068078	FGFR3	536	1.04593e-11	0.0590887	2.73682e-12	0.014535	0.926376	SBP	Adipose Visceral Omentum
rs4865473	Inverse T2D-BP risk	ENSG00000068078	FGFR3	536	1.58751e-05	0.0281668	4.15393e-06	0.00640481	0.965408	SBP	Artery Coronary
rs4865473	Inverse T2D-BP risk	ENSG00000068078	FGFR3	536	7.26222e-20	0.0285489	1.90026e-20	0.00650528	0.964946	SBP	Artery Tibial
rs4865473	Inverse T2D-BP risk	ENSG00000068078	FGFR3	536	0.0412827	0.114922	0.0108022	0.0292671	0.803726	SBP	Breast Mammary Tissue
rs4865473	Inverse T2D-BP risk	ENSG00000068078	FGFR3	536	4.869e-10	0.0559396	1.27404e-10	0.013707	0.930353	SBP	Colon Sigmoid
rs4865473	Inverse T2D-BP risk	ENSG00000068078	FGFR3	536	3.59976e-14	0.156217	9.41928e-15	0.0400728	0.80371	SBP	Esophagus Gastroesophageal Junction
rs4865473	Inverse T2D-BP risk	ENSG00000068078	FGFR3	536	1.38869e-22	0.0298364	3.63369e-23	0.00684378	0.96332	SBP	Esophagus Muscularis
rs4865473	Inverse T2D-BP risk	ENSG00000068078	FGFR3	536	8.36271e-05	0.0575176	2.18822e-05	0.014122	0.928255	SBP	Heart Atrial Appendage
rs4865473	Inverse T2D-BP risk	ENSG00000068078	FGFR3	536	1.49384e-12	0.0453598	3.90883e-13	0.0109253	0.943715	SBP	Heart Left Ventricle
rs4865473	Inverse T2D-BP risk	ENSG00000068078	FGFR3	536	1.03959e-12	0.0271728	2.72023e-13	0.00614346	0.966684	SBP	Lung
rs4865473	Inverse T2D-BP risk	ENSG00000068078	FGFR3	536	3.46871e-08	0.129425	9.07635e-09	0.0330284	0.837546	SBP	Muscle Skeletal
rs4865473	Inverse T2D-BP risk	ENSG00000068078	FGFR3	536	0.000184383	0.0331228	4.82463e-05	0.00770811	0.958936	SBP	Spleen
rs4865473	Inverse T2D-BP risk	ENSG00000068078	FGFR3	536	1.01815e-10	0.0508922	2.66413e-11	0.0123799	0.936728	SBP	Thyroid
rs676387	Metabolic Syndrome	ENSG00000068137	PLEKHH3	320	1.67781e-08	1.36753e-07	0.020487	0.16617	0.813343	T2D	Nerve Tibial
rs2581468	Vascular dysfunction	ENSG00000068305	MEF2A	542	2.78739e-05	0.139276	7.78991e-06	0.0381008	0.822588	SBP	Nerve Tibial
rs2178452	Vascular dysfunction	ENSG00000068885	IFT80	546	0.0280815	0.0502863	0.0355537	0.0628436	0.823235	SBP	Brain Cerebellum
rs2178452	Vascular dysfunction	ENSG00000068885	IFT80	546	0.00794969	0.0518731	0.010065	0.0648106	0.865302	SBP	Brain Cortex
rs2178452	Vascular dysfunction	ENSG00000068885	IFT80	546	0.0453901	0.0297435	0.0574678	0.0368273	0.830571	SBP	Brain Frontal Cortex BA9
rs2178452	Vascular dysfunction	ENSG00000068885	IFT80	546	0.000953747	0.0287423	0.00120753	0.0354566	0.93364	SBP	Brain Hippocampus
rs2178452	Vascular dysfunction	ENSG00000068885	IFT80	546	0.0023955	0.0381508	0.00303291	0.0473931	0.909028	SBP	Brain Hypothalamus
rs2178452	Vascular dysfunction	ENSG00000068885	IFT80	546	0.00305211	0.0230632	0.00386424	0.0282583	0.941762	SBP	Brain Nucleus accumbens basal ganglia
rs2178452	Vascular dysfunction	ENSG00000068885	IFT80	546	2.47125e-06	0.02169	3.12882e-06	0.0265097	0.951795	SBP	Brain Putamen basal ganglia
rs1346	Higher adiposity	ENSG00000068976	PYGM	294	1.74326e-09	1.36495e-10	0.171799	0.0126361	0.815565	T2D	Small Intestine Terminal Ileum
rs348330	Reduced beta-cell function	ENSG00000069248	NUP133	352	8.31834e-09	2.56643e-09	0.102944	0.0308948	0.866161	T2D	Liver
rs7538321	Reduced beta-cell function	ENSG00000069275	NUCKS1	520	6.73462e-20	0.114642	3.17592e-20	0.0532307	0.832128	T2D	Nerve Tibial
rs7538321	Reduced beta-cell function	ENSG00000069275	NUCKS1	520	3.85153e-11	0.11239	1.81631e-11	0.0521655	0.835445	T2D	Skin Not Sun Exposed Suprapubic
rs10841878	Reduced beta-cell function	ENSG00000069431	ABCC9	362	1.99669e-07	0.0141176	2.58462e-06	0.181941	0.803939	T2D	Pancreatic Islet
rs2066827	Metabolic Syndrome	ENSG00000070018	LRP6	531	0.00316083	0.000194033	0.031944	0.000997233	0.963704	T2D	Small Intestine Terminal Ileum
rs9844972	Metabolic Syndrome	ENSG00000070087	PFN2	539	2.92862e-05	2.859e-06	0.0718123	0.00608843	0.922067	T2D	Thyroid
rs12980034	Metabolic Syndrome	ENSG00000070404	FSTL3	981	0.000699677	0.124221	8.15538e-05	0.0136177	0.86138	T2D	Whole Blood
rs13262861	Reduced beta-cell function	ENSG00000070718	AP3M2	634	1.15682e-21	4.28695e-22	0.0867921	0.0312816	0.881926	T2D	Breast Mammary Tissue
rs1693551	Vascular dysfunction	ENSG00000070756	PABPC1	688	0.0198859	0.0296063	0.0123101	0.0174066	0.920791	SBP	Brain Amygdala
rs1693551	Vascular dysfunction	ENSG00000070756	PABPC1	689	0.062286	0.0317571	0.0385658	0.0188145	0.848577	SBP	Brain Frontal Cortex BA9
rs1693551	Vascular dysfunction	ENSG00000070756	PABPC1	689	5.43068e-08	0.0257856	3.36253e-08	0.0150065	0.959208	SBP	Brain Hypothalamus
rs2681492	Inverse T2D-BP risk	ENSG00000070961	ATP2B1	375	1.22022e-11	7.33091e-12	0.0694214	0.0408178	0.889761	SBP	Artery Aorta
rs2681492	Inverse T2D-BP risk	ENSG00000070961	ATP2B1	375	1.41364e-22	2.78204e-12	8.04259e-13	0.0148426	0.985157	SBP	Artery Tibial
rs17221848	Metabolic Syndrome	ENSG00000071967	CYBRD1	599	0.00424796	0.043022	0.00520579	0.0518269	0.895697	T2D	Testis
rs406271	Reduced beta-cell function	ENSG00000072274	TFRC	637	0.000289081	0.00147884	0.0226077	0.114792	0.860832	T2D	Brain Cerebellar Hemisphere
rs406271	Reduced beta-cell function	ENSG00000072274	TFRC	638	0.0006815	0.000572116	0.0533081	0.0438503	0.901588	T2D	Spleen
rs9899634	Metabolic Syndrome	ENSG00000072310	SREBF1	250	9.21242e-08	1.00784e-07	0.0273726	0.0290021	0.943625	T2D	Esophagus Muscularis
rs73033340	Metabolic Syndrome	ENSG00000073067	CYP2W1	834	0.000384107	0.178004	2.0569e-05	0.00871927	0.812872	T2D	Ovary
rs2721015	Reduced beta-cell function	ENSG00000073578	SDHA	691	2.32261e-17	0.122373	1.1239e-17	0.0583966	0.81923	T2D	Adipose Subcutaneous
rs2721015	Reduced beta-cell function	ENSG00000073578	SDHA	691	5.52715e-07	0.121286	2.67457e-07	0.0578691	0.820844	T2D	Adipose Visceral Omentum
rs2721015	Reduced beta-cell function	ENSG00000073578	SDHA	691	0.0116457	0.112839	0.00563532	0.0537864	0.816093	T2D	Brain Spinal cord cervical c-1
rs2721015	Reduced beta-cell function	ENSG00000073578	SDHA	691	1.38748e-34	0.132517	6.71396e-35	0.0633204	0.804162	T2D	Cells Cultured fibroblasts
rs2721015	Reduced beta-cell function	ENSG00000073578	SDHA	691	0.000195301	0.106689	9.45054e-05	0.0507842	0.842237	T2D	Esophagus Mucosa
rs2721015	Reduced beta-cell function	ENSG00000073578	SDHA	691	0.00153335	0.116539	0.000741982	0.0555673	0.825618	T2D	Pituitary
rs2721015	Reduced beta-cell function	ENSG00000073578	SDHA	691	1.1287e-23	0.124608	5.46172e-24	0.0594813	0.815911	T2D	Whole Blood
rs9888615	Inverse T2D-BP risk	ENSG00000073712	FERMT2	463	0.00094342	0.00323115	0.0396153	0.134858	0.821352	SBP	Thyroid
rs9859406	Reduced beta-cell function	ENSG00000073792	IGF2BP2	437	1.493e-59	5.10489e-55	1.15994e-06	0.0386996	0.961299	T2D	Thyroid
rs9859406	Reduced beta-cell function	ENSG00000073792	IGF2BP2	559	1.24734e-55	1.33309e-54	0.0101754	0.107867	0.881957	T2D	Pancreatic Islet
rs3887925	Reduced beta-cell function	ENSG00000073849	ST6GAL1	764	2.41278e-12	7.71697e-13	0.0823009	0.0254306	0.892269	T2D	Testis
rs3887925	Reduced beta-cell function	ENSG00000073849	ST6GAL1	886	2.73509e-20	3.07626e-14	9.3295e-10	4.93747e-05	0.999951	T2D	Pancreatic Islet
rs1063281	Vascular dysfunction	ENSG00000074582	BCS1L	646	0.0132321	0.00244691	0.12555	0.0223805	0.83639	SBP	Brain Cortex
rs9892466	Higher adiposity	ENSG00000074755	ZZEF1	650	9.70503e-13	4.5123e-12	0.012217	0.0558704	0.931913	T2D	Brain Cortex
rs9892466	Higher adiposity	ENSG00000074755	ZZEF1	650	7.82262e-12	4.14975e-12	0.0984738	0.0513883	0.850138	T2D	Brain Hypothalamus
rs9892466	Higher adiposity	ENSG00000074755	ZZEF1	650	2.92985e-12	5.91205e-12	0.036882	0.0735332	0.889585	T2D	Heart Atrial Appendage
rs9892466	Higher adiposity	ENSG00000074755	ZZEF1	650	9.47916e-19	1.36601e-12	1.19327e-08	0.016212	0.983788	T2D	Heart Left Ventricle
rs6011155	Higher adiposity	ENSG00000075043	KCNQ2	702	0.000100706	0.00165788	0.00106671	0.0165802	0.980595	T2D	Esophagus Gastroesophageal Junction
rs3771371	Vascular dysfunction	ENSG00000075292	ZNF638	766	1.17126e-05	0.124543	3.16312e-06	0.0327916	0.84265	SBP	Adipose Subcutaneous
rs3771371	Vascular dysfunction	ENSG00000075292	ZNF638	766	4.57531e-14	0.14028	1.23561e-14	0.0370615	0.822658	SBP	Thyroid
rs8014182	Metabolic Syndrome	ENSG00000075413	MARK3	502	8.13375e-06	0.000116095	0.00449495	0.0632251	0.932156	T2D	Kidney Cortex
rs8014182	Metabolic Syndrome	ENSG00000075413	MARK3	502	1.90739e-23	9.54542e-05	1.05408e-20	0.0518027	0.948102	T2D	Pituitary
rs8014182	Metabolic Syndrome	ENSG00000075413	MARK3	503	3.51563e-13	0.000133858	1.94284e-10	0.073047	0.926819	T2D	Minor Salivary Gland
rs8014182	Metabolic Syndrome	ENSG00000075413	MARK3	504	9.3165e-05	0.000124726	0.0514857	0.0680471	0.880249	T2D	Brain Anterior cingulate cortex BA24
rs8014182	Metabolic Syndrome	ENSG00000075413	MARK3	504	8.10686e-07	0.000134307	0.000448009	0.0732961	0.926121	T2D	Brain Cortex
rs8014182	Metabolic Syndrome	ENSG00000075413	MARK3	504	1.92858e-06	9.78745e-05	0.00106579	0.0531426	0.945692	T2D	Brain Frontal Cortex BA9
rs8014182	Metabolic Syndrome	ENSG00000075413	MARK3	505	9.67288e-12	9.52608e-05	5.34552e-09	0.0516957	0.948209	T2D	Adipose Subcutaneous
rs8014182	Metabolic Syndrome	ENSG00000075413	MARK3	505	8.37836e-05	0.000120705	0.0463013	0.0658176	0.887677	T2D	Adipose Visceral Omentum
rs8014182	Metabolic Syndrome	ENSG00000075413	MARK3	505	4.58327e-06	0.000138414	0.00253285	0.0755698	0.921754	T2D	Brain Hippocampus
rs8014182	Metabolic Syndrome	ENSG00000075413	MARK3	505	3.26511e-15	0.000100515	1.8044e-12	0.0546021	0.945297	T2D	Breast Mammary Tissue
rs8014182	Metabolic Syndrome	ENSG00000075413	MARK3	505	7.62131e-15	0.000103187	4.21176e-12	0.0560803	0.943817	T2D	Colon Transverse
rs8014182	Metabolic Syndrome	ENSG00000075413	MARK3	505	2.43879e-05	0.000133434	0.0134775	0.0728261	0.913539	T2D	Liver
rs8014182	Metabolic Syndrome	ENSG00000075413	MARK3	505	1.7152e-06	0.000100541	0.00094787	0.0546179	0.944332	T2D	Lung
rs8014182	Metabolic Syndrome	ENSG00000075413	MARK3	505	4.36838e-13	9.7232e-05	2.4141e-10	0.0527861	0.947117	T2D	Nerve Tibial
rs8014182	Metabolic Syndrome	ENSG00000075413	MARK3	505	1.43609e-05	0.000162846	0.00793626	0.089091	0.902796	T2D	Ovary
rs8014182	Metabolic Syndrome	ENSG00000075413	MARK3	505	6.46289e-16	9.16059e-05	3.57159e-13	0.0496739	0.950234	T2D	Pancreas
rs8014182	Metabolic Syndrome	ENSG00000075413	MARK3	505	1.92964e-21	8.89772e-05	1.06637e-18	0.0482197	0.951691	T2D	Prostate
rs8014182	Metabolic Syndrome	ENSG00000075413	MARK3	505	3.83575e-17	9.55724e-05	2.11975e-14	0.0518681	0.948036	T2D	Skin Not Sun Exposed Suprapubic
rs8014182	Metabolic Syndrome	ENSG00000075413	MARK3	505	3.58285e-38	0.00016678	1.97999e-35	0.0912591	0.908574	T2D	Skin Sun Exposed Lower leg
rs8014182	Metabolic Syndrome	ENSG00000075413	MARK3	505	2.05553e-08	0.000115477	1.13595e-05	0.0628792	0.936994	T2D	Stomach
rs8014182	Metabolic Syndrome	ENSG00000075413	MARK3	505	1.30263e-98	0.000101617	7.19874e-96	0.0552117	0.944687	T2D	Thyroid
rs4666068	Inverse T2D-BP risk	ENSG00000075426	FOSL2	584	0.00226957	0.00168018	0.0405245	0.0290741	0.926452	SBP	Cells Cultured fibroblasts
rs4666068	Inverse T2D-BP risk	ENSG00000075426	FOSL2	584	0.00133983	0.00140667	0.0239234	0.0241678	0.949162	SBP	Whole Blood
rs112184198	Inverse T2D-BP risk	ENSG00000075826	SEC31B	450	4.55403e-05	8.67236e-06	0.14297	0.0263956	0.83058	SBP	Nerve Tibial
rs3764002	Higher adiposity	ENSG00000075856	SART3	592	1.45674e-06	4.67982e-07	0.138679	0.0437334	0.817586	T2D	Breast Mammary Tissue
rs6600190	Reduced beta-cell function	ENSG00000076344	RGS11	535	5.03847e-08	1.36282e-08	0.107401	0.0281856	0.864414	T2D	Uterus
rs6600190	Reduced beta-cell function	ENSG00000076344	RGS11	543	4.30258e-08	1.663e-08	0.0917143	0.034575	0.873711	T2D	Whole Blood
rs7248104	Metabolic Syndrome	ENSG00000076826	CAMSAP3	686	0.000512606	0.00010327	0.13559	0.0264789	0.837315	T2D	Small Intestine Terminal Ileum
rs4804833	Metabolic Syndrome	ENSG00000076984	MAP2K7	505	3.74259e-08	1.13046e-08	0.0282188	0.00755936	0.964222	T2D	Pituitary
rs10920270	Higher adiposity	ENSG00000077152	UBE2T	449	0.0168664	0.00149089	0.133543	0.0109672	0.837133	T2D	Skin Not Sun Exposed Suprapubic
rs13262861	Reduced beta-cell function	ENSG00000078668	VDAC3	634	2.72721e-22	4.52799e-22	0.0204614	0.0330255	0.946513	T2D	Pituitary
rs13042148	Metabolic Syndrome	ENSG00000078699	CBFA2T2	237	0.000474094	4.73847e-05	0.0279989	0.00182878	0.969651	T2D	Kidney Cortex
rs13042148	Metabolic Syndrome	ENSG00000078699	CBFA2T2	238	7.33548e-05	0.00235164	0.00433216	0.138027	0.855216	T2D	Adipose Subcutaneous
rs13042148	Metabolic Syndrome	ENSG00000078699	CBFA2T2	238	9.15247e-05	0.00114011	0.00540523	0.0664053	0.926958	T2D	Breast Mammary Tissue
rs13042148	Metabolic Syndrome	ENSG00000078699	CBFA2T2	238	0.000113279	0.000615697	0.00669001	0.0354044	0.957177	T2D	Lung
rs6059662	Reduced beta-cell function	ENSG00000078747	ITCH	234	1.14842e-06	1.25225e-06	0.0525208	0.0563778	0.891099	T2D	Brain Cortex
rs6059662	Reduced beta-cell function	ENSG00000078747	ITCH	234	1.08186e-06	1.35252e-06	0.0494766	0.0609654	0.889556	T2D	Skin Sun Exposed Lower leg
rs6059662	Reduced beta-cell function	ENSG00000078747	ITCH	234	9.85915e-07	1.1825e-06	0.0450888	0.0531774	0.901732	T2D	Thyroid
rs6141479	Reduced beta-cell function	ENSG00000078747	ITCH	234	0.00233249	0.124294	0.00127246	0.0670018	0.805099	T2D	Esophagus Muscularis
rs6141479	Reduced beta-cell function	ENSG00000078747	ITCH	234	2.85649e-06	0.106321	1.55831e-06	0.0571655	0.836509	T2D	Skin Not Sun Exposed Suprapubic
rs6141479	Reduced beta-cell function	ENSG00000078747	ITCH	234	9.54864e-13	0.104695	5.20912e-13	0.0562756	0.83903	T2D	Skin Sun Exposed Lower leg
rs6141479	Reduced beta-cell function	ENSG00000078747	ITCH	234	0.0224603	0.101726	0.0122529	0.0546862	0.808875	T2D	Testis
rs6141479	Reduced beta-cell function	ENSG00000078747	ITCH	234	1.27346e-05	0.119783	6.94717e-06	0.0645304	0.815666	T2D	Thyroid
rs13042148	Metabolic Syndrome	ENSG00000078804	TP53INP2	158	0.00140606	0.000273329	0.0829915	0.015233	0.900096	T2D	Esophagus Muscularis
rs6059662	Reduced beta-cell function	ENSG00000078814	MYH7B	234	8.89619e-07	1.16712e-06	0.0406849	0.052469	0.906844	T2D	Colon Transverse
rs6141479	Reduced beta-cell function	ENSG00000078814	MYH7B	234	9.50327e-06	0.111977	5.18437e-06	0.0602595	0.827749	T2D	Colon Transverse
rs6141479	Reduced beta-cell function	ENSG00000078814	MYH7B	234	2.3183e-05	0.114399	1.26472e-05	0.0615845	0.823981	T2D	Thyroid
rs1063281	Vascular dysfunction	ENSG00000079308	TNS1	646	0.00355082	0.00395401	0.0336911	0.0365945	0.92221	SBP	Colon Transverse
rs1063281	Vascular dysfunction	ENSG00000079308	TNS1	646	4.53347e-06	0.00212211	4.30148e-05	0.0191565	0.978674	SBP	Esophagus Muscularis
rs2269247	Reduced beta-cell function	ENSG00000079739	PGM1	405	4.92805e-05	0.00348727	0.000418621	0.0286557	0.967389	T2D	Liver
rs2269247	Reduced beta-cell function	ENSG00000079739	PGM1	629	1.38e-05	0.00337909	0.000143814	0.0342522	0.962211	T2D	Liver
rs2269247	Reduced beta-cell function	ENSG00000079739	PGM1	629	1.76937e-08	0.0041566	1.84391e-07	0.0423635	0.95348	T2D	Testis
rs6712905	Higher adiposity	ENSG00000081320	STK17B	499	0.00211325	0.0710018	0.00290121	0.0966487	0.827335	T2D	Adipose Subcutaneous
rs6712905	Higher adiposity	ENSG00000081320	STK17B	499	7.59322e-06	0.0661943	1.04245e-05	0.0900323	0.843755	T2D	Nerve Tibial
rs12454712	Metabolic Syndrome	ENSG00000081913	PHLPP1	598	9.52527e-08	4.2927e-09	0.127368	0.00487228	0.867759	T2D	Colon Transverse
rs4954192	Inverse T2D-BP risk	ENSG00000082258	CCNT2	392	6.55811e-15	0.0553774	4.72882e-15	0.0390251	0.905598	SBP	Adipose Subcutaneous
rs4954192	Inverse T2D-BP risk	ENSG00000082258	CCNT2	392	7.50109e-13	0.0550438	5.40877e-13	0.038784	0.906172	SBP	Adipose Visceral Omentum
rs4954192	Inverse T2D-BP risk	ENSG00000082258	CCNT2	392	2.05267e-15	0.0553301	1.48011e-15	0.0389909	0.905679	SBP	Artery Aorta
rs4954192	Inverse T2D-BP risk	ENSG00000082258	CCNT2	392	1.9449e-20	0.0556177	1.4024e-20	0.0391988	0.905184	SBP	Artery Tibial
rs4954192	Inverse T2D-BP risk	ENSG00000082258	CCNT2	392	0.000188285	0.0567089	0.000135766	0.0399878	0.902979	SBP	Brain Caudate basal ganglia
rs4954192	Inverse T2D-BP risk	ENSG00000082258	CCNT2	392	7.98107e-08	0.098463	5.75486e-08	0.0701668	0.83137	SBP	Brain Cerebellar Hemisphere
rs4954192	Inverse T2D-BP risk	ENSG00000082258	CCNT2	392	1.32899e-08	0.0563084	9.58287e-09	0.0396979	0.903994	SBP	Brain Cerebellum
rs4954192	Inverse T2D-BP risk	ENSG00000082258	CCNT2	392	4.36912e-06	0.07142	3.15041e-06	0.0506205	0.877952	SBP	Brain Cortex
rs4954192	Inverse T2D-BP risk	ENSG00000082258	CCNT2	392	0.0365691	0.0556237	0.0263687	0.0392661	0.842172	SBP	Brain Hippocampus
rs4954192	Inverse T2D-BP risk	ENSG00000082258	CCNT2	392	2.61796e-10	0.0626325	1.88772e-10	0.044269	0.893098	SBP	Breast Mammary Tissue
rs4954192	Inverse T2D-BP risk	ENSG00000082258	CCNT2	392	3.16159e-09	0.0631027	2.27971e-09	0.0446088	0.892289	SBP	Colon Sigmoid
rs4954192	Inverse T2D-BP risk	ENSG00000082258	CCNT2	392	6.04693e-11	0.0554273	4.36022e-11	0.0390611	0.905512	SBP	Colon Transverse
rs4954192	Inverse T2D-BP risk	ENSG00000082258	CCNT2	392	1.68238e-10	0.055119	1.21311e-10	0.0388383	0.906043	SBP	Esophagus Gastroesophageal Junction
rs4954192	Inverse T2D-BP risk	ENSG00000082258	CCNT2	392	6.50765e-12	0.0563505	4.69244e-12	0.0397284	0.903921	SBP	Esophagus Mucosa
rs4954192	Inverse T2D-BP risk	ENSG00000082258	CCNT2	392	1.44497e-19	0.0586702	1.04191e-19	0.041405	0.899925	SBP	Esophagus Muscularis
rs4954192	Inverse T2D-BP risk	ENSG00000082258	CCNT2	392	3.93511e-11	0.0567853	2.83747e-11	0.0400427	0.903172	SBP	Heart Left Ventricle
rs4954192	Inverse T2D-BP risk	ENSG00000082258	CCNT2	392	3.62047e-30	0.0549194	2.61059e-30	0.038694	0.906387	SBP	Lung
rs4954192	Inverse T2D-BP risk	ENSG00000082258	CCNT2	392	0.0038386	0.0759426	0.00276788	0.0538959	0.863555	SBP	Minor Salivary Gland
rs4954192	Inverse T2D-BP risk	ENSG00000082258	CCNT2	392	7.9717e-42	0.0550194	5.74811e-42	0.0387663	0.906214	SBP	Nerve Tibial
rs4954192	Inverse T2D-BP risk	ENSG00000082258	CCNT2	392	1.79432e-10	0.0836507	1.29382e-10	0.0594607	0.856889	SBP	Pancreas
rs4954192	Inverse T2D-BP risk	ENSG00000082258	CCNT2	392	1.73358e-07	0.0581918	1.25003e-07	0.0410593	0.900749	SBP	Pituitary
rs4954192	Inverse T2D-BP risk	ENSG00000082258	CCNT2	392	5.27656e-10	0.102107	3.80474e-10	0.0728008	0.825092	SBP	Skin Not Sun Exposed Suprapubic
rs4954192	Inverse T2D-BP risk	ENSG00000082258	CCNT2	392	6.77902e-12	0.0584488	4.88811e-12	0.0412451	0.900306	SBP	Skin Sun Exposed Lower leg
rs4954192	Inverse T2D-BP risk	ENSG00000082258	CCNT2	392	6.47568e-07	0.102998	4.66938e-07	0.0734444	0.823557	SBP	Spleen
rs4954192	Inverse T2D-BP risk	ENSG00000082258	CCNT2	392	1.36384e-07	0.103356	9.83415e-08	0.0737036	0.82294	SBP	Stomach
rs4954192	Inverse T2D-BP risk	ENSG00000082258	CCNT2	392	2.84225e-35	0.055407	2.04945e-35	0.0390465	0.905547	SBP	Thyroid
rs4954192	Inverse T2D-BP risk	ENSG00000082258	CCNT2	392	2.65857e-11	0.0611917	1.917e-11	0.0432275	0.895581	SBP	Whole Blood
rs13406280	Reduced beta-cell function	ENSG00000082438	COBLL1	309	0.00202706	0.000902414	0.114169	0.0499935	0.832908	T2D	Brain Substantia nigra
rs12936731	Metabolic Syndrome	ENSG00000082641	NFE2L1	525	3.45923e-06	0.000668775	0.000166568	0.0312347	0.967926	T2D	Esophagus Mucosa
rs4681516	Reduced beta-cell function	ENSG00000082996	RNF13	828	0.00046761	0.00244813	0.0100542	0.0517022	0.935328	T2D	Thyroid
rs9352801	Reduced beta-cell function	ENSG00000083123	BCKDHB	497	0.000478982	0.00430169	0.0148221	0.132268	0.848129	T2D	Whole Blood
rs1260326	Inverse T2D-BP risk	ENSG00000084734	GCKR	330	8.0292e-22	0.117634	2.83752e-22	0.0407302	0.841636	SBP	Spleen
rs12987881	Metabolic Syndrome	ENSG00000084754	HADHA	340	0.000639759	0.000100632	0.137101	0.0207242	0.841434	T2D	Stomach
rs506597	Reduced beta-cell function	ENSG00000085514	PILRA	385	0.0128745	0.00466983	0.0951722	0.0336673	0.853616	T2D	Artery Tibial
rs1722886	Inverse T2D-BP risk	ENSG00000085662	AKR1B1	799	0.00366926	0.0241138	0.0223987	0.146397	0.803421	SBP	Testis
rs12063007	Metabolic Syndrome	ENSG00000085831	TTC39A	268	9.86539e-07	9.75401e-07	0.0738046	0.0721172	0.854076	T2D	Brain Cortex
rs10062049	Inverse T2D-BP risk	ENSG00000086200	IPO11	460	0.0210106	0.0112701	0.0242627	0.0120831	0.931373	SBP	Adipose Subcutaneous
rs10062049	Inverse T2D-BP risk	ENSG00000086200	IPO11	460	0.0690125	0.0238881	0.0796945	0.026785	0.80062	SBP	Cells Cultured fibroblasts
rs12226894	Reduced beta-cell function	ENSG00000086205	FOLH1	506	0.00308191	0.00253589	0.0547107	0.0441219	0.89555	T2D	Brain Caudate basal ganglia
rs12226894	Reduced beta-cell function	ENSG00000086205	FOLH1	506	0.00252662	0.00539931	0.044853	0.0949973	0.852224	T2D	Brain Nucleus accumbens basal ganglia
rs12226894	Reduced beta-cell function	ENSG00000086205	FOLH1	506	2.42815e-05	0.0070518	0.000431049	0.124317	0.868176	T2D	Spleen
rs11040208	Metabolic Syndrome	ENSG00000086205	FOLH1	638	3.96425e-05	0.00436706	0.00010335	0.0104	0.98509	T2D	Brain Caudate basal ganglia
rs11040208	Metabolic Syndrome	ENSG00000086205	FOLH1	638	0.00117667	0.0100419	0.00306764	0.0252193	0.960494	T2D	Brain Nucleus accumbens basal ganglia
rs11040208	Metabolic Syndrome	ENSG00000086205	FOLH1	638	0.000460529	0.00815442	0.00120062	0.0202891	0.969895	T2D	Spleen
rs4930726	Metabolic Syndrome	ENSG00000086598	TMED2	434	0.00135799	0.00141752	0.065381	0.0673826	0.864461	T2D	Skin Not Sun Exposed Suprapubic
rs2289123	Inverse T2D-BP risk	ENSG00000086991	NOX4	458	0.00118487	0.00442326	0.00393741	0.0137221	0.976732	SBP	Testis
rs506597	Reduced beta-cell function	ENSG00000087077	TRIP6	385	0.000327862	0.00571057	0.00242367	0.0412642	0.950274	T2D	Adipose Subcutaneous
rs506597	Reduced beta-cell function	ENSG00000087077	TRIP6	385	0.00031566	0.00677811	0.00233347	0.0491646	0.941408	T2D	Pancreas
rs506597	Reduced beta-cell function	ENSG00000087085	ACHE	385	0.0109539	0.00770117	0.080975	0.0560853	0.844285	T2D	Ovary
rs4295	Reduced beta-cell function	ENSG00000087191	PSMC5	289	1.53183e-10	0.00322657	5.64836e-09	0.118096	0.878677	T2D	Testis
rs9888615	Inverse T2D-BP risk	ENSG00000087301	TXNDC16	460	0.0010132	0.000473061	0.0425451	0.0189271	0.937042	SBP	Uterus
rs3751239	Reduced beta-cell function	ENSG00000087448	KLHL42	611	1.6212e-54	2.7715e-16	1.1804e-40	0.0191985	0.980802	T2D	Artery Tibial
rs3751239	Reduced beta-cell function	ENSG00000087448	KLHL42	611	3.96609e-16	3.47984e-16	0.0288771	0.02439	0.946733	T2D	Muscle Skeletal
rs3751239	Reduced beta-cell function	ENSG00000087448	KLHL42	722	4.47638e-24	2.74536e-16	3.49186e-10	0.020436	0.979564	T2D	Pancreatic Islet
rs6141479	Reduced beta-cell function	ENSG00000088298	EDEM2	154	0.00410572	0.0619138	0.00200004	0.0292576	0.902723	T2D	Liver
rs6141479	Reduced beta-cell function	ENSG00000088298	EDEM2	234	0.0014923	0.1125	0.000814105	0.0605483	0.824645	T2D	Brain Cortex
rs7629936	Metabolic Syndrome	ENSG00000088538	DOCK3	262	2.90688e-05	0.000484374	0.00666654	0.110202	0.882618	T2D	Skin Not Sun Exposed Suprapubic
rs7638388	Metabolic Syndrome	ENSG00000088727	KIF9	189	0.000763499	0.0203959	0.00457578	0.121384	0.852881	T2D	Testis
rs7316626	Reduced beta-cell function	ENSG00000089693	MLF2	430	0.000137873	0.00120675	0.00921132	0.0797138	0.90973	T2D	Esophagus Mucosa
rs4788196	Higher adiposity	ENSG00000090238	YPEL3	261	1.44581e-06	1.53144e-06	0.0881789	0.0925824	0.819236	T2D	Brain Caudate basal ganglia
rs4788196	Higher adiposity	ENSG00000090238	YPEL3	261	1.79572e-11	2.42742e-06	1.0952e-06	0.147194	0.852803	T2D	Brain Cortex
rs4788196	Higher adiposity	ENSG00000090238	YPEL3	261	9.59469e-09	1.62785e-06	0.000585174	0.0983805	0.901033	T2D	Liver
rs4788196	Higher adiposity	ENSG00000090238	YPEL3	261	1.56132e-06	1.12333e-06	0.095224	0.0676742	0.837099	T2D	Uterus
rs4788196	Higher adiposity	ENSG00000090238	YPEL3	261	1.11781e-07	2.09233e-06	0.00681747	0.126743	0.866437	T2D	Vagina
rs1476868	Reduced beta-cell function	ENSG00000090263	MRPS33	274	1.0938e-06	0.131824	5.23014e-07	0.0622272	0.805947	T2D	Adipose Visceral Omentum
rs1476868	Reduced beta-cell function	ENSG00000090263	MRPS33	274	7.18958e-14	0.132435	3.43778e-14	0.0625203	0.805044	T2D	Cells Cultured fibroblasts
rs1476868	Reduced beta-cell function	ENSG00000090263	MRPS33	274	0.0104719	0.123882	0.00500726	0.0584332	0.802206	T2D	Heart Atrial Appendage
rs1476868	Reduced beta-cell function	ENSG00000090263	MRPS33	274	0.00105225	0.133421	0.000503143	0.0629945	0.802029	T2D	Lung
rs1476868	Reduced beta-cell function	ENSG00000090263	MRPS33	274	0.00132928	0.119233	0.000635609	0.0561898	0.822613	T2D	Testis
rs1476868	Reduced beta-cell function	ENSG00000090263	MRPS33	274	0.000370433	0.120311	0.000177127	0.0567055	0.822436	T2D	Thyroid
rs7970687	Reduced beta-cell function	ENSG00000090612	ZNF268	474	2.07561e-07	0.0150596	1.9974e-06	0.14408	0.840858	T2D	Brain Frontal Cortex BA9
rs7970687	Reduced beta-cell function	ENSG00000090612	ZNF268	475	0.0024033	0.0152746	0.0231275	0.146177	0.813017	T2D	Brain Caudate basal ganglia
rs7970687	Reduced beta-cell function	ENSG00000090612	ZNF268	475	1.79997e-08	0.0106491	1.73215e-07	0.10159	0.88776	T2D	Brain Cortex
rs7970687	Reduced beta-cell function	ENSG00000090612	ZNF268	475	1.32998e-14	0.0167105	1.27987e-13	0.159985	0.823305	T2D	Muscle Skeletal
rs7970687	Reduced beta-cell function	ENSG00000090612	ZNF268	475	0.000163944	0.012598	0.00157767	0.120368	0.865292	T2D	Spleen
rs7970687	Reduced beta-cell function	ENSG00000090612	ZNF268	475	0.00166644	0.014127	0.0160365	0.135114	0.833056	T2D	Stomach
rs2018212	Metabolic Syndrome	ENSG00000090621	PABPC4	160	1.80337e-21	5.19466e-21	0.012718	0.0356831	0.951599	T2D	Liver
rs2018212	Metabolic Syndrome	ENSG00000090621	PABPC4	361	1.29349e-38	8.91707e-22	1.1344e-19	0.0068271	0.993173	T2D	Adipose Subcutaneous
rs2018212	Metabolic Syndrome	ENSG00000090621	PABPC4	361	2.04709e-28	1.47964e-21	1.7953e-09	0.0119884	0.988012	T2D	Adipose Visceral Omentum
rs2018212	Metabolic Syndrome	ENSG00000090621	PABPC4	361	7.6631e-21	3.71018e-21	0.0672055	0.0316371	0.901157	T2D	Adrenal Gland
rs2018212	Metabolic Syndrome	ENSG00000090621	PABPC4	361	7.52328e-23	7.56949e-21	0.000659792	0.0654506	0.93389	T2D	Artery Aorta
rs2018212	Metabolic Syndrome	ENSG00000090621	PABPC4	361	1.80878e-37	5.45445e-21	1.5863e-18	0.0468824	0.953118	T2D	Artery Tibial
rs2018212	Metabolic Syndrome	ENSG00000090621	PABPC4	361	3.70566e-28	1.04983e-21	3.24987e-09	0.00821527	0.991785	T2D	Breast Mammary Tissue
rs2018212	Metabolic Syndrome	ENSG00000090621	PABPC4	361	2.00163e-45	8.92822e-22	1.75543e-26	0.00683689	0.993163	T2D	Cells Cultured fibroblasts
rs2018212	Metabolic Syndrome	ENSG00000090621	PABPC4	361	3.40778e-22	2.37921e-21	0.00298862	0.0198886	0.977123	T2D	Colon Sigmoid
rs2018212	Metabolic Syndrome	ENSG00000090621	PABPC4	361	1.69869e-23	7.99367e-21	0.000148975	0.0691739	0.930677	T2D	Colon Transverse
rs2018212	Metabolic Syndrome	ENSG00000090621	PABPC4	361	2.68416e-22	1.37466e-21	0.00235401	0.0110692	0.986577	T2D	Esophagus Gastroesophageal Junction
rs2018212	Metabolic Syndrome	ENSG00000090621	PABPC4	361	1.43068e-38	9.03273e-22	1.2547e-19	0.00692864	0.993071	T2D	Esophagus Mucosa
rs2018212	Metabolic Syndrome	ENSG00000090621	PABPC4	361	2.4248e-22	1.34289e-21	0.00212655	0.0107901	0.987083	T2D	Esophagus Muscularis
rs2018212	Metabolic Syndrome	ENSG00000090621	PABPC4	361	4.72659e-21	6.28732e-21	0.0414523	0.0542356	0.904312	T2D	Heart Atrial Appendage
rs2018212	Metabolic Syndrome	ENSG00000090621	PABPC4	361	2.12654e-21	6.82416e-21	0.0186498	0.0589255	0.922425	T2D	Liver
rs2018212	Metabolic Syndrome	ENSG00000090621	PABPC4	361	2.78364e-26	4.99023e-21	2.44126e-07	0.0428071	0.957193	T2D	Lung
rs2018212	Metabolic Syndrome	ENSG00000090621	PABPC4	361	2.7788e-29	9.29526e-22	2.43701e-10	0.00715911	0.992841	T2D	Muscle Skeletal
rs2018212	Metabolic Syndrome	ENSG00000090621	PABPC4	361	2.15028e-32	2.06492e-21	1.88579e-13	0.0171265	0.982874	T2D	Nerve Tibial
rs2018212	Metabolic Syndrome	ENSG00000090621	PABPC4	361	3.62876e-23	6.10074e-21	0.000318243	0.0525564	0.947125	T2D	Pituitary
rs2018212	Metabolic Syndrome	ENSG00000090621	PABPC4	361	5.69062e-24	1.06026e-21	4.99068e-05	0.00830688	0.991643	T2D	Prostate
rs2018212	Metabolic Syndrome	ENSG00000090621	PABPC4	361	1.54164e-37	5.13924e-21	1.35202e-18	0.0441153	0.955885	T2D	Skin Not Sun Exposed Suprapubic
rs2018212	Metabolic Syndrome	ENSG00000090621	PABPC4	361	1.95966e-40	9.5671e-22	1.71862e-21	0.00739776	0.992602	T2D	Skin Sun Exposed Lower leg
rs2018212	Metabolic Syndrome	ENSG00000090621	PABPC4	361	2.10345e-21	6.24574e-21	0.0184473	0.0538475	0.927705	T2D	Spleen
rs2018212	Metabolic Syndrome	ENSG00000090621	PABPC4	361	1.24634e-20	9.68911e-21	0.109304	0.0841671	0.806529	T2D	Testis
rs2018212	Metabolic Syndrome	ENSG00000090621	PABPC4	361	1.61111e-29	1.72487e-21	1.41295e-10	0.0141413	0.985859	T2D	Thyroid
rs2018212	Metabolic Syndrome	ENSG00000090621	PABPC4	361	1.72178e-24	1.04896e-20	1.51e-05	0.0910846	0.9089	T2D	Whole Blood
rs10773000	Metabolic Syndrome	ENSG00000090975	PITPNM2	592	5.3984e-09	5.02071e-06	0.000120357	0.111048	0.888827	T2D	Esophagus Mucosa
rs10258340	Metabolic Syndrome	ENSG00000091127	PUS7	426	0.0263863	0.0110612	0.102473	0.0421393	0.81794	T2D	Brain Cerebellar Hemisphere
rs9899634	Metabolic Syndrome	ENSG00000091536	MYO15A	250	4.07067e-07	2.21084e-07	0.12095	0.0648758	0.814173	T2D	Esophagus Mucosa
rs9479509	Higher adiposity	ENSG00000091844	RGS17	599	1.42751e-05	0.00065779	0.00387333	0.177663	0.817791	T2D	Brain Cerebellar Hemisphere
rs9479509	Higher adiposity	ENSG00000091844	RGS17	599	2.63421e-21	0.000144974	7.14752e-19	0.0383749	0.96148	T2D	Cells Cultured fibroblasts
rs9479509	Higher adiposity	ENSG00000091844	RGS17	599	3.64221e-40	0.000185103	9.88258e-38	0.0492743	0.950541	T2D	Esophagus Mucosa
rs9479509	Higher adiposity	ENSG00000091844	RGS17	599	2.20308e-09	0.000172422	5.97772e-07	0.04583	0.953997	T2D	Minor Salivary Gland
rs9479509	Higher adiposity	ENSG00000091844	RGS17	599	1.84476e-12	0.00018672	5.00546e-10	0.0497135	0.9501	T2D	Prostate
rs9479509	Higher adiposity	ENSG00000091844	RGS17	599	4.50901e-05	0.000210444	0.0122345	0.0561695	0.931341	T2D	Vagina
rs9479509	Higher adiposity	ENSG00000091844	RGS17	687	5.96278e-07	0.000224387	0.000161892	0.0599823	0.939631	T2D	Pancreatic Islet
rs2289739	Metabolic Syndrome	ENSG00000092445	TYRO3	242	6.52658e-11	4.24577e-09	0.000616185	0.0391247	0.960259	T2D	Liver
rs2289739	Metabolic Syndrome	ENSG00000092445	TYRO3	423	4.62883e-12	6.01649e-09	4.52836e-05	0.0579169	0.942038	T2D	Heart Left Ventricle
rs2289739	Metabolic Syndrome	ENSG00000092445	TYRO3	423	3.8303e-09	1.25121e-08	0.0374716	0.121564	0.840965	T2D	Stomach
rs267515	Inverse T2D-BP risk	ENSG00000093167	LRRFIP2	583	0.0219529	0.0623752	0.0284644	0.0800692	0.807138	SBP	Adipose Visceral Omentum
rs9384	Reduced beta-cell function	ENSG00000095066	HOOK2	385	1.64297e-07	7.55994e-08	0.12261	0.0555962	0.821793	T2D	Artery Tibial
rs4979347	Metabolic Syndrome	ENSG00000095397	WHRN	735	0.0465633	0.040363	0.0563329	0.0480229	0.808718	T2D	Skin Sun Exposed Lower leg
rs11597086	Reduced beta-cell function	ENSG00000095485	CWF19L1	186	6.36968e-10	0.00593201	5.14439e-09	0.046962	0.947106	T2D	Liver
rs11597086	Reduced beta-cell function	ENSG00000095485	CWF19L1	462	3.9105e-05	0.00500132	0.000483051	0.0608461	0.93363	T2D	Kidney Cortex
rs11597086	Reduced beta-cell function	ENSG00000095485	CWF19L1	472	1.76763e-07	0.0056979	2.18514e-06	0.0695123	0.924787	T2D	Uterus
rs11597086	Reduced beta-cell function	ENSG00000095485	CWF19L1	473	1.15148e-06	0.00644681	1.42347e-05	0.0787807	0.914757	T2D	Vagina
rs11597086	Reduced beta-cell function	ENSG00000095485	CWF19L1	474	1.21218e-07	0.00687028	1.49851e-06	0.0840215	0.909107	T2D	Spleen
rs11597086	Reduced beta-cell function	ENSG00000095485	CWF19L1	475	3.28397e-40	0.0048616	4.05966e-39	0.0591632	0.935975	T2D	Brain Anterior cingulate cortex BA24
rs11597086	Reduced beta-cell function	ENSG00000095485	CWF19L1	475	2.02566e-17	0.00492136	2.50412e-16	0.0599027	0.935176	T2D	Brain Spinal cord cervical c-1
rs11597086	Reduced beta-cell function	ENSG00000095485	CWF19L1	475	3.44171e-06	0.00452298	4.25465e-05	0.0549727	0.940458	T2D	Ovary
rs11597086	Reduced beta-cell function	ENSG00000095485	CWF19L1	476	5.7064e-59	0.00500592	7.05429e-58	0.0609495	0.934045	T2D	Adipose Subcutaneous
rs11597086	Reduced beta-cell function	ENSG00000095485	CWF19L1	476	9.5736e-66	0.00500101	1.18349e-64	0.0608887	0.93411	T2D	Adipose Visceral Omentum
rs11597086	Reduced beta-cell function	ENSG00000095485	CWF19L1	476	3.58993e-33	0.00498935	4.4379e-32	0.0607444	0.934266	T2D	Adrenal Gland
rs11597086	Reduced beta-cell function	ENSG00000095485	CWF19L1	476	1.6768e-76	0.00510441	2.07287e-75	0.0621683	0.932727	T2D	Artery Aorta
rs11597086	Reduced beta-cell function	ENSG00000095485	CWF19L1	476	8.89103e-27	0.00513145	1.09911e-25	0.062503	0.932366	T2D	Artery Coronary
rs11597086	Reduced beta-cell function	ENSG00000095485	CWF19L1	476	1.31198e-140	0.00500104	1.62188e-139	0.060889	0.93411	T2D	Artery Tibial
rs11597086	Reduced beta-cell function	ENSG00000095485	CWF19L1	476	4.5115e-08	0.00471916	5.57714e-07	0.0574007	0.937879	T2D	Brain Amygdala
rs11597086	Reduced beta-cell function	ENSG00000095485	CWF19L1	476	2.2677e-34	0.00498751	2.80334e-33	0.0607217	0.934291	T2D	Brain Caudate basal ganglia
rs11597086	Reduced beta-cell function	ENSG00000095485	CWF19L1	476	3.96958e-22	0.00482809	4.90722e-21	0.0587488	0.936423	T2D	Brain Cerebellar Hemisphere
rs11597086	Reduced beta-cell function	ENSG00000095485	CWF19L1	476	1.3513e-32	0.00560522	1.67049e-31	0.068366	0.926029	T2D	Brain Cerebellum
rs11597086	Reduced beta-cell function	ENSG00000095485	CWF19L1	476	3.69243e-65	0.00437499	4.56461e-64	0.0531414	0.942484	T2D	Brain Cortex
rs11597086	Reduced beta-cell function	ENSG00000095485	CWF19L1	476	1.63878e-48	0.00515554	2.02587e-47	0.0628011	0.932043	T2D	Brain Frontal Cortex BA9
rs11597086	Reduced beta-cell function	ENSG00000095485	CWF19L1	476	5.09008e-15	0.00512389	6.29239e-14	0.0624094	0.932467	T2D	Brain Hippocampus
rs11597086	Reduced beta-cell function	ENSG00000095485	CWF19L1	476	1.34866e-40	0.00520362	1.66723e-39	0.0633961	0.9314	T2D	Brain Hypothalamus
rs11597086	Reduced beta-cell function	ENSG00000095485	CWF19L1	476	1.08914e-43	0.00477454	1.34641e-42	0.0580861	0.937139	T2D	Brain Nucleus accumbens basal ganglia
rs11597086	Reduced beta-cell function	ENSG00000095485	CWF19L1	476	4.50323e-35	0.00249154	5.56693e-34	0.0298329	0.967676	T2D	Brain Putamen basal ganglia
rs11597086	Reduced beta-cell function	ENSG00000095485	CWF19L1	476	4.83035e-08	0.00483402	5.97131e-07	0.0588221	0.936343	T2D	Brain Substantia nigra
rs11597086	Reduced beta-cell function	ENSG00000095485	CWF19L1	476	4.85618e-41	0.00502004	6.00325e-40	0.0611242	0.933856	T2D	Breast Mammary Tissue
rs11597086	Reduced beta-cell function	ENSG00000095485	CWF19L1	476	5.91248e-75	0.00500137	7.30904e-74	0.0608932	0.934105	T2D	Cells Cultured fibroblasts
rs11597086	Reduced beta-cell function	ENSG00000095485	CWF19L1	476	7.75409e-41	0.00502332	9.58566e-40	0.0611648	0.933812	T2D	Colon Sigmoid
rs11597086	Reduced beta-cell function	ENSG00000095485	CWF19L1	476	4.5883e-61	0.00500133	5.67209e-60	0.0608927	0.934106	T2D	Colon Transverse
rs11597086	Reduced beta-cell function	ENSG00000095485	CWF19L1	476	3.51771e-47	0.00501396	4.34861e-46	0.061049	0.933937	T2D	Esophagus Gastroesophageal Junction
rs11597086	Reduced beta-cell function	ENSG00000095485	CWF19L1	476	1.04157e-135	0.00500078	1.28759e-134	0.0608859	0.934113	T2D	Esophagus Mucosa
rs11597086	Reduced beta-cell function	ENSG00000095485	CWF19L1	476	4.17536e-105	0.00499171	5.16161e-104	0.0607736	0.934235	T2D	Esophagus Muscularis
rs11597086	Reduced beta-cell function	ENSG00000095485	CWF19L1	476	5.20799e-44	0.00500156	6.43815e-43	0.0608955	0.934103	T2D	Heart Atrial Appendage
rs11597086	Reduced beta-cell function	ENSG00000095485	CWF19L1	476	7.62529e-54	0.00500424	9.42643e-53	0.0609287	0.934067	T2D	Heart Left Ventricle
rs11597086	Reduced beta-cell function	ENSG00000095485	CWF19L1	476	8.59205e-25	0.00424433	1.06215e-23	0.0515245	0.944231	T2D	Liver
rs11597086	Reduced beta-cell function	ENSG00000095485	CWF19L1	476	1.93771e-78	0.00500788	2.39541e-77	0.0609737	0.934018	T2D	Lung
rs11597086	Reduced beta-cell function	ENSG00000095485	CWF19L1	476	6.40386e-05	0.00555777	0.000791649	0.0677797	0.925807	T2D	Minor Salivary Gland
rs11597086	Reduced beta-cell function	ENSG00000095485	CWF19L1	476	1.36787e-99	0.00500137	1.69097e-98	0.0608931	0.934105	T2D	Muscle Skeletal
rs11597086	Reduced beta-cell function	ENSG00000095485	CWF19L1	476	3.23566e-91	0.00536219	3.99994e-90	0.0653584	0.929279	T2D	Nerve Tibial
rs11597086	Reduced beta-cell function	ENSG00000095485	CWF19L1	476	9.96838e-29	0.00514197	1.2323e-27	0.0626331	0.932225	T2D	Pancreas
rs11597086	Reduced beta-cell function	ENSG00000095485	CWF19L1	476	2.43595e-41	0.00499552	3.01134e-40	0.0608208	0.934184	T2D	Pituitary
rs11597086	Reduced beta-cell function	ENSG00000095485	CWF19L1	476	4.40195e-22	0.00455753	5.44172e-21	0.0554005	0.940042	T2D	Prostate
rs11597086	Reduced beta-cell function	ENSG00000095485	CWF19L1	476	6.17755e-115	0.00500093	7.63673e-114	0.0608877	0.934111	T2D	Skin Not Sun Exposed Suprapubic
rs11597086	Reduced beta-cell function	ENSG00000095485	CWF19L1	476	1.60674e-89	0.00500214	1.98626e-88	0.0609026	0.934095	T2D	Skin Sun Exposed Lower leg
rs11597086	Reduced beta-cell function	ENSG00000095485	CWF19L1	476	2.6205e-15	0.0065517	3.23948e-14	0.0800792	0.913369	T2D	Small Intestine Terminal Ileum
rs11597086	Reduced beta-cell function	ENSG00000095485	CWF19L1	476	6.12313e-49	0.00500088	7.56945e-48	0.0608871	0.934112	T2D	Stomach
rs11597086	Reduced beta-cell function	ENSG00000095485	CWF19L1	476	1.06037e-112	0.00500093	1.31083e-111	0.0608877	0.934111	T2D	Thyroid
rs11597086	Reduced beta-cell function	ENSG00000095485	CWF19L1	476	7.52269e-28	0.00480145	9.29959e-27	0.058419	0.93678	T2D	Whole Blood
rs11597086	Reduced beta-cell function	ENSG00000095485	CWF19L1	607	8.50039e-27	0.00385722	1.11525e-25	0.0496604	0.946482	T2D	Pancreatic Islet
rs11583755	Metabolic Syndrome	ENSG00000097021	ACOT7	422	0.00118175	0.00134543	0.0801934	0.0904738	0.826806	T2D	Heart Left Ventricle
rs4984803	Vascular dysfunction	ENSG00000099769	IGFALS	813	0.00388996	0.00633817	0.0134721	0.0209957	0.955304	SBP	Artery Coronary
rs12806111	Vascular dysfunction	ENSG00000099869	IGF2-AS	308	3.34695e-12	6.69917e-13	0.160582	0.0313336	0.808084	SBP	Adipose Subcutaneous
rs8141699	Higher adiposity	ENSG00000100147	CCDC134	338	5.21596e-05	0.000438585	0.00755892	0.06263	0.92932	T2D	Adipose Subcutaneous
rs8141699	Higher adiposity	ENSG00000100147	CCDC134	338	3.14452e-05	0.00013975	0.00455701	0.0192764	0.975995	T2D	Lung
rs8141699	Higher adiposity	ENSG00000100147	CCDC134	338	6.93205e-05	0.000158385	0.0100459	0.0219852	0.967741	T2D	Nerve Tibial
rs8141699	Higher adiposity	ENSG00000100147	CCDC134	338	1.6491e-05	0.000401861	0.00238986	0.0572974	0.939894	T2D	Skin Sun Exposed Lower leg
rs8141699	Higher adiposity	ENSG00000100147	CCDC134	338	0.00108491	0.000206573	0.157224	0.029124	0.812361	T2D	Stomach
rs8141699	Higher adiposity	ENSG00000100147	CCDC134	338	0.000165288	0.000202897	0.0239534	0.0284565	0.947222	T2D	Thyroid
rs8141699	Higher adiposity	ENSG00000100147	CCDC134	338	0.000118992	0.000477484	0.0172442	0.0682827	0.913877	T2D	Whole Blood
rs9613664	Reduced beta-cell function	ENSG00000100154	TTC28	380	0.0136483	0.0213063	0.0119904	0.0177829	0.935272	T2D	Adipose Visceral Omentum
rs5762925	Reduced beta-cell function	ENSG00000100154	TTC28	449	0.0146296	0.0153021	0.053381	0.0549733	0.861714	T2D	Muscle Skeletal
rs8141699	Higher adiposity	ENSG00000100162	CENPM	332	0.000497482	0.000142383	0.0720945	0.0197264	0.907539	T2D	Skin Not Sun Exposed Suprapubic
rs16988244	Metabolic Syndrome	ENSG00000100249	C22orf31	271	1.80553e-09	7.44405e-10	0.0787562	0.0315809	0.889663	T2D	Heart Atrial Appendage
rs5762925	Reduced beta-cell function	ENSG00000100249	C22orf31	449	0.00727546	0.0222647	0.026547	0.0803769	0.863536	T2D	Heart Atrial Appendage
rs16988244	Metabolic Syndrome	ENSG00000100330	MTMR3	418	6.96792e-10	6.65009e-10	0.0726705	0.0684969	0.858833	T2D	Artery Tibial
rs470113	Vascular dysfunction	ENSG00000100354	TNRC6B	333	9.80061e-07	0.115094	5.74075e-07	0.0665982	0.818307	SBP	Cells Cultured fibroblasts
rs470113	Vascular dysfunction	ENSG00000100359	SGSM3	333	7.13927e-05	0.121998	4.18186e-05	0.0706538	0.807235	SBP	Esophagus Mucosa
rs8141699	Higher adiposity	ENSG00000100395	L3MBTL2	338	0.000596912	0.000253576	0.0865039	0.0358713	0.876774	T2D	Adipose Subcutaneous
rs8141699	Higher adiposity	ENSG00000100395	L3MBTL2	338	0.000187714	0.000218761	0.0272034	0.030761	0.941629	T2D	Brain Amygdala
rs8141699	Higher adiposity	ENSG00000100395	L3MBTL2	338	4.11592e-05	0.000812529	0.00596476	0.116875	0.876307	T2D	Brain Anterior cingulate cortex BA24
rs8141699	Higher adiposity	ENSG00000100395	L3MBTL2	338	2.08933e-11	0.000308587	3.02783e-09	0.0437641	0.955927	T2D	Brain Caudate basal ganglia
rs8141699	Higher adiposity	ENSG00000100395	L3MBTL2	338	0.000649524	0.000205052	0.0941284	0.0288398	0.876177	T2D	Brain Cerebellar Hemisphere
rs8141699	Higher adiposity	ENSG00000100395	L3MBTL2	338	0.000100283	0.000219841	0.0145329	0.0309049	0.954242	T2D	Brain Cerebellum
rs8141699	Higher adiposity	ENSG00000100395	L3MBTL2	338	5.49613e-05	0.000237632	0.00796494	0.0334792	0.958263	T2D	Brain Cortex
rs8141699	Higher adiposity	ENSG00000100395	L3MBTL2	338	2.49912e-09	0.0010294	3.6217e-07	0.148329	0.850641	T2D	Brain Frontal Cortex BA9
rs8141699	Higher adiposity	ENSG00000100395	L3MBTL2	338	0.000269903	0.000224744	0.0391141	0.0316409	0.92875	T2D	Brain Hypothalamus
rs8141699	Higher adiposity	ENSG00000100395	L3MBTL2	338	0.000537278	0.000203825	0.0778617	0.0286454	0.892752	T2D	Brain Putamen basal ganglia
rs8141699	Higher adiposity	ENSG00000100395	L3MBTL2	338	2.06584e-10	0.000209896	2.99379e-08	0.0294475	0.970343	T2D	Esophagus Mucosa
rs8141699	Higher adiposity	ENSG00000100395	L3MBTL2	338	2.21303e-05	0.000263631	0.0032071	0.0372459	0.959261	T2D	Heart Atrial Appendage
rs8141699	Higher adiposity	ENSG00000100395	L3MBTL2	338	1.94981e-07	0.000211325	2.82564e-05	0.0296548	0.970105	T2D	Liver
rs8141699	Higher adiposity	ENSG00000100395	L3MBTL2	338	1.21293e-05	0.000212691	0.00175777	0.0298549	0.968163	T2D	Pituitary
rs8141699	Higher adiposity	ENSG00000100395	L3MBTL2	338	0.000278307	0.000223019	0.040332	0.0313919	0.927775	T2D	Prostate
rs8141699	Higher adiposity	ENSG00000100395	L3MBTL2	338	8.42914e-07	0.000237734	0.000122154	0.033486	0.966153	T2D	Skin Not Sun Exposed Suprapubic
rs8141699	Higher adiposity	ENSG00000100395	L3MBTL2	338	1.45637e-14	0.000198426	2.11055e-12	0.0277837	0.972018	T2D	Skin Sun Exposed Lower leg
rs8141699	Higher adiposity	ENSG00000100395	L3MBTL2	338	0.000673927	0.000229104	0.0976648	0.0323324	0.8691	T2D	Testis
rs8141699	Higher adiposity	ENSG00000100395	L3MBTL2	338	2.0657e-07	0.000203478	2.9936e-05	0.0285166	0.97125	T2D	Whole Blood
rs8141699	Higher adiposity	ENSG00000100399	CHADL	338	0.000232917	0.000218882	0.0337541	0.0307851	0.935009	T2D	Brain Caudate basal ganglia
rs8141699	Higher adiposity	ENSG00000100399	CHADL	338	0.000171078	0.000205855	0.0247924	0.0288864	0.945944	T2D	Brain Nucleus accumbens basal ganglia
rs8141699	Higher adiposity	ENSG00000100399	CHADL	338	0.000742196	0.000169034	0.107558	0.0236284	0.867902	T2D	Esophagus Mucosa
rs8141699	Higher adiposity	ENSG00000100399	CHADL	338	5.41274e-05	0.000159782	0.00784408	0.0221857	0.969756	T2D	Esophagus Muscularis
rs8141699	Higher adiposity	ENSG00000100399	CHADL	338	7.48436e-05	0.000200848	0.0108463	0.0281459	0.960732	T2D	Skin Not Sun Exposed Suprapubic
rs8141699	Higher adiposity	ENSG00000100401	RANGAP1	338	0.000873654	0.000213429	0.126609	0.0300876	0.842216	T2D	Whole Blood
rs8141699	Higher adiposity	ENSG00000100403	ZC3H7B	338	0.000283287	0.000217163	0.0410536	0.0305432	0.927903	T2D	Adrenal Gland
rs8141699	Higher adiposity	ENSG00000100412	ACO2	338	1.89487e-05	0.000379975	0.00274603	0.0541229	0.942732	T2D	Nerve Tibial
rs8141699	Higher adiposity	ENSG00000100412	ACO2	338	0.000720014	0.000245229	0.104344	0.0346783	0.860013	T2D	Prostate
rs8141699	Higher adiposity	ENSG00000100418	DESI1	338	7.19055e-07	0.000127102	0.000104205	0.0174372	0.982331	T2D	Skin Sun Exposed Lower leg
rs8141699	Higher adiposity	ENSG00000100418	DESI1	338	3.26406e-06	0.000522921	0.000473024	0.074857	0.924144	T2D	Whole Blood
rs8013933	Vascular dysfunction	ENSG00000100628	ASB2	776	1.81287e-05	0.00605485	0.000426235	0.141507	0.851994	SBP	Artery Aorta
rs8014182	Metabolic Syndrome	ENSG00000100711	ZFYVE21	376	3.92943e-05	0.000128249	0.0214545	0.0691138	0.909264	T2D	Liver
rs8014182	Metabolic Syndrome	ENSG00000100711	ZFYVE21	505	1.72298e-05	0.000144493	0.0095217	0.0789399	0.911377	T2D	Colon Sigmoid
rs6059662	Reduced beta-cell function	ENSG00000100991	TRPC4AP	106	6.59912e-07	1.26085e-06	0.00829826	0.0148781	0.976822	T2D	Esophagus Gastroesophageal Junction
rs6141479	Reduced beta-cell function	ENSG00000100991	TRPC4AP	234	0.00543645	0.113307	0.00296577	0.0609959	0.817294	T2D	Adrenal Gland
rs6141479	Reduced beta-cell function	ENSG00000101000	PROCR	234	0.00652258	0.122224	0.0035583	0.0658755	0.80182	T2D	Artery Aorta
rs6141479	Reduced beta-cell function	ENSG00000101000	PROCR	234	0.00757143	0.112189	0.00413048	0.0603872	0.815722	T2D	Pancreas
rs6073143	Metabolic Syndrome	ENSG00000101049	SGK2	327	2.38513e-05	0.000792409	0.00239865	0.0787721	0.918013	T2D	Liver
rs6073143	Metabolic Syndrome	ENSG00000101049	SGK2	516	9.24476e-06	0.000782973	0.00101786	0.0852933	0.912897	T2D	Brain Spinal cord cervical c-1
rs6073143	Metabolic Syndrome	ENSG00000101052	IFT52	515	6.39048e-07	0.000266155	7.03594e-05	0.0283324	0.97133	T2D	Brain Frontal Cortex BA9
rs6073143	Metabolic Syndrome	ENSG00000101052	IFT52	516	0.00112242	0.000453414	0.12358	0.0490956	0.825748	T2D	Brain Spinal cord cervical c-1
rs6073143	Metabolic Syndrome	ENSG00000101052	IFT52	518	0.000137107	0.000346524	0.0150957	0.0372055	0.947215	T2D	Artery Coronary
rs6073143	Metabolic Syndrome	ENSG00000101052	IFT52	518	1.19443e-07	0.000201519	1.31508e-05	0.0212089	0.978576	T2D	Brain Caudate basal ganglia
rs6073143	Metabolic Syndrome	ENSG00000101052	IFT52	518	3.04989e-11	0.000205943	3.35797e-09	0.0216965	0.978098	T2D	Brain Cerebellar Hemisphere
rs6073143	Metabolic Syndrome	ENSG00000101052	IFT52	518	2.37848e-11	0.000207889	2.61874e-09	0.0219109	0.977881	T2D	Brain Cerebellum
rs6073143	Metabolic Syndrome	ENSG00000101052	IFT52	518	0.000103824	0.000291326	0.0114311	0.0311182	0.957056	T2D	Brain Cortex
rs6073143	Metabolic Syndrome	ENSG00000101052	IFT52	518	0.000245746	0.0012646	0.0270569	0.138401	0.833032	T2D	Brain Nucleus accumbens basal ganglia
rs6073143	Metabolic Syndrome	ENSG00000101052	IFT52	518	1.81142e-05	0.000305829	0.00199439	0.0327072	0.964974	T2D	Brain Putamen basal ganglia
rs6073143	Metabolic Syndrome	ENSG00000101052	IFT52	518	5.22785e-05	0.00116324	0.00575592	0.127208	0.86582	T2D	Esophagus Gastroesophageal Junction
rs6073143	Metabolic Syndrome	ENSG00000101052	IFT52	518	0.000884437	0.00048401	0.0973776	0.0524412	0.848813	T2D	Small Intestine Terminal Ileum
rs6073143	Metabolic Syndrome	ENSG00000101057	MYBL2	518	1.98358e-36	0.00117058	2.18394e-34	0.128011	0.870818	T2D	Cells EBV-transformed lymphocytes
rs6073143	Metabolic Syndrome	ENSG00000101057	MYBL2	518	2.68506e-05	0.000443961	0.00295628	0.047932	0.948641	T2D	Lung
rs6073143	Metabolic Syndrome	ENSG00000101057	MYBL2	518	1.50903e-09	0.000395051	1.66146e-07	0.0425385	0.957066	T2D	Nerve Tibial
rs6073143	Metabolic Syndrome	ENSG00000101057	MYBL2	518	6.29998e-12	0.00128209	6.93635e-10	0.140302	0.858416	T2D	Whole Blood
rs6011155	Higher adiposity	ENSG00000101199	ARFGAP1	702	0.00914072	0.00177523	0.0968211	0.0179294	0.874334	T2D	Liver
rs13042148	Metabolic Syndrome	ENSG00000101367	MAPRE1	238	0.00160611	0.000871687	0.0948533	0.0506277	0.852041	T2D	Minor Salivary Gland
rs6059662	Reduced beta-cell function	ENSG00000101400	SNTA1	232	2.67621e-06	1.27134e-06	0.122391	0.0573217	0.820283	T2D	Brain Spinal cord cervical c-1
rs13042148	Metabolic Syndrome	ENSG00000101417	PXMP4	238	9.60213e-05	0.000837295	0.00567079	0.0485038	0.944892	T2D	Adipose Visceral Omentum
rs13042148	Metabolic Syndrome	ENSG00000101417	PXMP4	238	6.70893e-06	0.00087953	0.000396214	0.0509952	0.947722	T2D	Nerve Tibial
rs13042148	Metabolic Syndrome	ENSG00000101421	CHMP4B	238	2.28559e-05	0.000147683	0.00134982	0.00773104	0.990749	T2D	Colon Sigmoid
rs13042148	Metabolic Syndrome	ENSG00000101421	CHMP4B	238	7.12092e-06	3.38986e-05	0.000420544	0.00100344	0.998535	T2D	Muscle Skeletal
rs13042148	Metabolic Syndrome	ENSG00000101421	CHMP4B	238	3.83646e-05	0.000135223	0.00226572	0.00699539	0.990565	T2D	Testis
rs13042148	Metabolic Syndrome	ENSG00000101421	CHMP4B	238	3.15846e-28	0.000232909	1.86531e-26	0.012768	0.986999	T2D	Whole Blood
rs6141479	Reduced beta-cell function	ENSG00000101440	ASIP	234	0.0156776	0.0944767	0.00855271	0.0507098	0.830583	T2D	Lung
rs6141479	Reduced beta-cell function	ENSG00000101440	ASIP	234	6.63228e-13	0.0952985	3.61814e-13	0.0511351	0.853566	T2D	Skin Not Sun Exposed Suprapubic
rs6141479	Reduced beta-cell function	ENSG00000101440	ASIP	234	1.85774e-11	0.109513	1.01346e-11	0.0589119	0.831575	T2D	Skin Sun Exposed Lower leg
rs13042148	Metabolic Syndrome	ENSG00000101440	ASIP	238	0.000399238	0.000933894	0.0235781	0.0542327	0.920856	T2D	Nerve Tibial
rs13042148	Metabolic Syndrome	ENSG00000101440	ASIP	238	2.33057e-12	0.000725918	1.37638e-10	0.0419136	0.95736	T2D	Skin Not Sun Exposed Suprapubic
rs13042148	Metabolic Syndrome	ENSG00000101440	ASIP	238	1.53484e-12	0.000342579	9.06441e-11	0.0192515	0.980406	T2D	Skin Sun Exposed Lower leg
rs6059662	Reduced beta-cell function	ENSG00000101460	MAP1LC3A	233	5.75192e-07	2.5844e-06	0.0263052	0.117336	0.856356	T2D	Brain Putamen basal ganglia
rs6141479	Reduced beta-cell function	ENSG00000101460	MAP1LC3A	233	1.63627e-05	0.104937	8.92611e-06	0.0564063	0.838631	T2D	Small Intestine Terminal Ileum
rs6059662	Reduced beta-cell function	ENSG00000101460	MAP1LC3A	234	8.3976e-08	1.70633e-06	0.00384047	0.0771163	0.919041	T2D	Artery Aorta
rs6059662	Reduced beta-cell function	ENSG00000101460	MAP1LC3A	234	2.97453e-10	1.24919e-06	1.36034e-05	0.0561852	0.9438	T2D	Artery Tibial
rs6059662	Reduced beta-cell function	ENSG00000101460	MAP1LC3A	234	7.27077e-08	3.55873e-06	0.00332514	0.161917	0.834755	T2D	Colon Sigmoid
rs6059662	Reduced beta-cell function	ENSG00000101460	MAP1LC3A	234	1.55935e-06	2.45437e-06	0.0713139	0.111428	0.817254	T2D	Esophagus Gastroesophageal Junction
rs6059662	Reduced beta-cell function	ENSG00000101460	MAP1LC3A	234	1.95549e-13	1.03713e-06	8.94305e-09	0.0464773	0.953522	T2D	Esophagus Muscularis
rs6059662	Reduced beta-cell function	ENSG00000101460	MAP1LC3A	234	2.14232e-06	1.44747e-06	0.0979745	0.0653602	0.836662	T2D	Lung
rs6059662	Reduced beta-cell function	ENSG00000101460	MAP1LC3A	234	8.60176e-07	1.31416e-06	0.0393384	0.059199	0.90146	T2D	Muscle Skeletal
rs6059662	Reduced beta-cell function	ENSG00000101460	MAP1LC3A	234	4.35291e-08	2.1667e-06	0.00199071	0.0981896	0.899817	T2D	Skin Not Sun Exposed Suprapubic
rs6059662	Reduced beta-cell function	ENSG00000101460	MAP1LC3A	234	1.90837e-08	1.18982e-06	0.000872755	0.0534685	0.945657	T2D	Stomach
rs6059662	Reduced beta-cell function	ENSG00000101460	MAP1LC3A	234	1.639e-08	1.13756e-06	0.000749562	0.0510758	0.948174	T2D	Testis
rs6141479	Reduced beta-cell function	ENSG00000101460	MAP1LC3A	234	0.00125788	0.107153	0.000686218	0.0576225	0.83328	T2D	Brain Hypothalamus
rs6141479	Reduced beta-cell function	ENSG00000101460	MAP1LC3A	234	1.8406e-16	0.0622127	1.00411e-16	0.0330345	0.904753	T2D	Breast Mammary Tissue
rs6141479	Reduced beta-cell function	ENSG00000101460	MAP1LC3A	234	4.58523e-33	0.118983	2.50141e-33	0.0640923	0.816925	T2D	Esophagus Muscularis
rs6141479	Reduced beta-cell function	ENSG00000101460	MAP1LC3A	234	8.9517e-13	0.109645	4.88347e-13	0.0589837	0.831372	T2D	Heart Left Ventricle
rs6141479	Reduced beta-cell function	ENSG00000101460	MAP1LC3A	234	3.9304e-12	0.123206	2.14417e-12	0.0664026	0.810392	T2D	Lung
rs6141479	Reduced beta-cell function	ENSG00000101460	MAP1LC3A	234	1.14629e-30	0.10352	6.25341e-31	0.0556329	0.840847	T2D	Nerve Tibial
rs6141479	Reduced beta-cell function	ENSG00000101460	MAP1LC3A	234	3.32568e-07	0.12323	1.81428e-07	0.0664162	0.810353	T2D	Prostate
rs6141479	Reduced beta-cell function	ENSG00000101460	MAP1LC3A	234	3.14963e-12	0.111269	1.71823e-12	0.0598724	0.828858	T2D	Skin Sun Exposed Lower leg
rs6141479	Reduced beta-cell function	ENSG00000101460	MAP1LC3A	234	9.53742e-13	0.114297	5.203e-13	0.0615287	0.824175	T2D	Spleen
rs13042148	Metabolic Syndrome	ENSG00000101460	MAP1LC3A	238	2.40424e-07	0.00041438	1.41988e-05	0.0234962	0.976075	T2D	Whole Blood
rs7240767	Reduced beta-cell function	ENSG00000101680	LAMA1	693	0.000660931	0.000189679	0.102524	0.0285552	0.86807	T2D	Skin Sun Exposed Lower leg
rs7334971	Reduced beta-cell function	ENSG00000102738	MRPS31	250	0.00906501	0.0111847	0.0485579	0.0590404	0.872152	T2D	Brain Frontal Cortex BA9
rs7334971	Reduced beta-cell function	ENSG00000102743	SLC25A15	250	4.95962e-06	0.00351346	2.65669e-05	0.0178417	0.978613	T2D	Adipose Subcutaneous
rs7334971	Reduced beta-cell function	ENSG00000102743	SLC25A15	250	2.35275e-17	0.00296037	1.26028e-16	0.0148755	0.982164	T2D	Artery Aorta
rs7334971	Reduced beta-cell function	ENSG00000102743	SLC25A15	250	0.00561198	0.00540387	0.0300613	0.0280156	0.930907	T2D	Artery Coronary
rs7334971	Reduced beta-cell function	ENSG00000102743	SLC25A15	250	4.07436e-07	0.00398954	2.18248e-06	0.0203949	0.975613	T2D	Artery Tibial
rs7334971	Reduced beta-cell function	ENSG00000102743	SLC25A15	250	6.47044e-12	0.0045261	3.46598e-11	0.0232725	0.972201	T2D	Cells Cultured fibroblasts
rs7334971	Reduced beta-cell function	ENSG00000102743	SLC25A15	250	1.38772e-05	0.00321961	7.43351e-05	0.0162658	0.980426	T2D	Colon Sigmoid
rs7334971	Reduced beta-cell function	ENSG00000102743	SLC25A15	250	7.59931e-09	0.00539017	4.07067e-08	0.0279064	0.966703	T2D	Esophagus Muscularis
rs7334971	Reduced beta-cell function	ENSG00000102743	SLC25A15	250	1.01313e-11	0.00416497	5.42697e-11	0.0213357	0.974499	T2D	Heart Atrial Appendage
rs7334971	Reduced beta-cell function	ENSG00000102743	SLC25A15	250	0.0264504	0.00320373	0.141685	0.0163489	0.812312	T2D	Heart Left Ventricle
rs7334971	Reduced beta-cell function	ENSG00000102743	SLC25A15	250	0.00457696	0.00365709	0.0245171	0.0186411	0.948608	T2D	Nerve Tibial
rs7334971	Reduced beta-cell function	ENSG00000102743	SLC25A15	250	9.74075e-05	0.00346701	0.000521776	0.0175932	0.978321	T2D	Stomach
rs6600190	Reduced beta-cell function	ENSG00000102854	MSLN	543	8.66458e-09	1.37366e-08	0.0184695	0.0283279	0.953203	T2D	Stomach
rs12921187	Inverse T2D-BP risk	ENSG00000102858	MGRN1	812	0.00112707	0.000817184	0.0797044	0.0569282	0.861423	SBP	Brain Cerebellum
rs12921187	Inverse T2D-BP risk	ENSG00000102858	MGRN1	812	0.000269493	0.000644744	0.019058	0.0446597	0.935368	SBP	Brain Cortex
rs12921187	Inverse T2D-BP risk	ENSG00000102858	MGRN1	812	0.00159044	0.000743037	0.112473	0.0517126	0.833481	SBP	Brain Nucleus accumbens basal ganglia
rs12921187	Inverse T2D-BP risk	ENSG00000102858	MGRN1	812	0.00176606	0.000695366	0.124892	0.0483506	0.824296	SBP	Spleen
rs12921187	Inverse T2D-BP risk	ENSG00000102858	MGRN1	813	3.22202e-10	0.000596544	2.27855e-08	0.0412283	0.958175	SBP	Adipose Subcutaneous
rs12921187	Inverse T2D-BP risk	ENSG00000102858	MGRN1	813	5.92175e-07	0.000639078	4.18775e-05	0.0442393	0.955079	SBP	Adipose Visceral Omentum
rs12921187	Inverse T2D-BP risk	ENSG00000102858	MGRN1	813	0.000310885	0.000731211	0.0219852	0.0507837	0.926189	SBP	Artery Aorta
rs12921187	Inverse T2D-BP risk	ENSG00000102858	MGRN1	813	0.000132996	0.00121645	0.00940526	0.085121	0.904124	SBP	Artery Coronary
rs12921187	Inverse T2D-BP risk	ENSG00000102858	MGRN1	813	8.2113e-08	0.000546752	5.80688e-06	0.0377035	0.961744	SBP	Artery Tibial
rs12921187	Inverse T2D-BP risk	ENSG00000102858	MGRN1	813	1.27482e-05	0.00058423	0.000901532	0.0403575	0.958144	SBP	Brain Hippocampus
rs12921187	Inverse T2D-BP risk	ENSG00000102858	MGRN1	813	2.68996e-05	0.000665386	0.00190229	0.0461035	0.951302	SBP	Breast Mammary Tissue
rs12921187	Inverse T2D-BP risk	ENSG00000102858	MGRN1	813	8.98848e-06	0.000729805	0.000635649	0.0506625	0.947963	SBP	Cells Cultured fibroblasts
rs12921187	Inverse T2D-BP risk	ENSG00000102858	MGRN1	813	1.89466e-05	0.000766078	0.00133987	0.053231	0.944644	SBP	Colon Sigmoid
rs12921187	Inverse T2D-BP risk	ENSG00000102858	MGRN1	813	6.00543e-07	0.000732806	4.24693e-05	0.0508743	0.94835	SBP	Colon Transverse
rs12921187	Inverse T2D-BP risk	ENSG00000102858	MGRN1	813	6.05962e-05	0.000845016	0.00428525	0.0588219	0.935987	SBP	Esophagus Gastroesophageal Junction
rs12921187	Inverse T2D-BP risk	ENSG00000102858	MGRN1	813	7.40464e-07	0.000665387	5.23642e-05	0.0461018	0.95318	SBP	Esophagus Muscularis
rs12921187	Inverse T2D-BP risk	ENSG00000102858	MGRN1	813	1.9294e-06	0.000577401	0.000136444	0.0398733	0.959411	SBP	Heart Left Ventricle
rs12921187	Inverse T2D-BP risk	ENSG00000102858	MGRN1	813	1.89302e-07	0.000626681	1.33871e-05	0.0433617	0.955998	SBP	Lung
rs12921187	Inverse T2D-BP risk	ENSG00000102858	MGRN1	813	1.02947e-09	0.000576764	7.28019e-08	0.0398281	0.959595	SBP	Nerve Tibial
rs12921187	Inverse T2D-BP risk	ENSG00000102858	MGRN1	813	0.000174335	0.000649105	0.0123286	0.0449616	0.941886	SBP	Pancreas
rs12921187	Inverse T2D-BP risk	ENSG00000102858	MGRN1	813	3.78155e-07	0.000615368	2.67424e-05	0.0425609	0.956797	SBP	Skin Not Sun Exposed Suprapubic
rs12921187	Inverse T2D-BP risk	ENSG00000102858	MGRN1	813	0.000481297	0.000963446	0.0340364	0.0672358	0.897283	SBP	Skin Sun Exposed Lower leg
rs12921187	Inverse T2D-BP risk	ENSG00000102858	MGRN1	813	7.09896e-05	0.000779874	0.00502025	0.0542113	0.939918	SBP	Small Intestine Terminal Ileum
rs12921187	Inverse T2D-BP risk	ENSG00000102858	MGRN1	813	0.000319378	0.000846983	0.0225858	0.0589798	0.917268	SBP	Testis
rs12921187	Inverse T2D-BP risk	ENSG00000102858	MGRN1	813	1.14906e-06	0.00061593	8.1259e-05	0.0426007	0.956701	SBP	Thyroid
rs12921187	Inverse T2D-BP risk	ENSG00000102858	MGRN1	813	0.000167159	0.000752056	0.0118212	0.0522489	0.935011	SBP	Whole Blood
rs4788196	Higher adiposity	ENSG00000102882	MAPK3	261	5.58102e-07	1.27995e-06	0.0340383	0.0771744	0.888785	T2D	Colon Sigmoid
rs4788196	Higher adiposity	ENSG00000102882	MAPK3	261	1.08384e-06	2.1633e-06	0.0661027	0.131135	0.802759	T2D	Esophagus Gastroesophageal Junction
rs4788196	Higher adiposity	ENSG00000102886	GDPD3	261	4.47806e-09	3.2041e-07	0.000273114	0.0185604	0.981166	T2D	Adrenal Gland
rs33063	Higher adiposity	ENSG00000102908	NFAT5	420	8.21415e-09	6.50094e-07	0.000488709	0.0377162	0.961794	T2D	Cells Cultured fibroblasts
rs33063	Higher adiposity	ENSG00000102908	NFAT5	420	2.54891e-23	3.12648e-07	1.5165e-18	0.0176189	0.982381	T2D	Thyroid
rs8056814	Reduced beta-cell function	ENSG00000103091	WDR59	858	3.98908e-24	1.96357e-23	0.00472723	0.0222962	0.972977	T2D	Heart Left Ventricle
rs6600190	Reduced beta-cell function	ENSG00000103148	NPRL3	540	1.25099e-08	2.44785e-08	0.0266661	0.0512566	0.922077	T2D	Brain Anterior cingulate cortex BA24
rs6600190	Reduced beta-cell function	ENSG00000103148	NPRL3	542	8.99941e-09	4.42325e-08	0.0191832	0.093399	0.887418	T2D	Brain Putamen basal ganglia
rs6600190	Reduced beta-cell function	ENSG00000103148	NPRL3	543	4.82923e-10	1.87285e-08	0.0010294	0.0389618	0.960009	T2D	Adipose Visceral Omentum
rs6600190	Reduced beta-cell function	ENSG00000103148	NPRL3	543	1.98458e-09	4.43109e-08	0.00423034	0.0935514	0.902218	T2D	Artery Tibial
rs6600190	Reduced beta-cell function	ENSG00000103148	NPRL3	543	1.6802e-08	3.20414e-08	0.0358153	0.067403	0.896782	T2D	Brain Cerebellar Hemisphere
rs6600190	Reduced beta-cell function	ENSG00000103148	NPRL3	543	3.10813e-09	3.20827e-08	0.00662532	0.067462	0.925913	T2D	Brain Cerebellum
rs6600190	Reduced beta-cell function	ENSG00000103148	NPRL3	543	7.99299e-10	4.62979e-08	0.0017038	0.0977886	0.900508	T2D	Brain Hippocampus
rs6600190	Reduced beta-cell function	ENSG00000103148	NPRL3	543	1.36441e-09	4.33405e-08	0.0029084	0.0914795	0.905612	T2D	Heart Left Ventricle
rs6600190	Reduced beta-cell function	ENSG00000103148	NPRL3	543	7.04367e-13	6.27031e-08	1.50144e-06	0.132791	0.867207	T2D	Lung
rs6600190	Reduced beta-cell function	ENSG00000103148	NPRL3	543	5.22741e-10	5.25328e-08	0.00111428	0.111092	0.887794	T2D	Muscle Skeletal
rs6600190	Reduced beta-cell function	ENSG00000103148	NPRL3	543	1.20237e-09	4.88466e-08	0.00256299	0.103228	0.894209	T2D	Prostate
rs1034906	Inverse T2D-BP risk	ENSG00000103199	ZNF500	806	0.0265614	0.0330801	0.0361522	0.0441648	0.860042	SBP	Ovary
rs12921187	Inverse T2D-BP risk	ENSG00000103199	ZNF500	813	2.04347e-05	0.0004239	0.00144511	0.0290083	0.969102	SBP	Artery Tibial
rs12921187	Inverse T2D-BP risk	ENSG00000103199	ZNF500	813	0.00124158	0.000926758	0.0878021	0.0646933	0.845336	SBP	Breast Mammary Tissue
rs12921187	Inverse T2D-BP risk	ENSG00000103199	ZNF500	813	1.47401e-07	0.000494218	1.04239e-05	0.0339847	0.965511	SBP	Heart Atrial Appendage
rs12921187	Inverse T2D-BP risk	ENSG00000103199	ZNF500	813	0.000154034	0.000645809	0.010893	0.0447268	0.94358	SBP	Heart Left Ventricle
rs12921187	Inverse T2D-BP risk	ENSG00000103199	ZNF500	813	1.91591e-07	0.000624256	1.3549e-05	0.0431901	0.956172	SBP	Skin Not Sun Exposed Suprapubic
rs12921187	Inverse T2D-BP risk	ENSG00000103199	ZNF500	813	0.00042109	0.00163832	0.0297787	0.115006	0.853156	SBP	Thyroid
rs4984719	Higher adiposity	ENSG00000103227	LMF1	992	2.50056e-06	0.0205958	2.40727e-06	0.0188669	0.960532	T2D	Cells EBV-transformed lymphocytes
rs4984719	Higher adiposity	ENSG00000103227	LMF1	996	0.00167619	0.0213086	0.00161553	0.0195816	0.955818	T2D	Vagina
rs4984719	Higher adiposity	ENSG00000103227	LMF1	998	1.27373e-12	0.0124864	1.2277e-12	0.0110588	0.976455	T2D	Artery Aorta
rs4984719	Higher adiposity	ENSG00000103227	LMF1	998	0.0021095	0.03769	0.00203327	0.0354053	0.922762	T2D	Brain Hypothalamus
rs4984719	Higher adiposity	ENSG00000103227	LMF1	998	0.000365085	0.0303509	0.000351892	0.0283135	0.940619	T2D	Colon Sigmoid
rs4984719	Higher adiposity	ENSG00000103227	LMF1	998	1.01553e-26	0.0135404	9.78831e-27	0.0120767	0.974383	T2D	Esophagus Mucosa
rs4984719	Higher adiposity	ENSG00000103227	LMF1	998	1.57457e-12	0.0183184	1.51767e-12	0.0166915	0.96499	T2D	Esophagus Muscularis
rs4984719	Higher adiposity	ENSG00000103227	LMF1	998	3.92557e-17	0.0124872	3.78372e-17	0.0110595	0.976453	T2D	Lung
rs4984719	Higher adiposity	ENSG00000103227	LMF1	998	1.02864e-07	0.0236601	9.91465e-08	0.0218506	0.954489	T2D	Nerve Tibial
rs4984719	Higher adiposity	ENSG00000103227	LMF1	998	8.84684e-07	0.00778121	8.52715e-07	0.00651433	0.985703	T2D	Prostate
rs4984719	Higher adiposity	ENSG00000103227	LMF1	998	9.68506e-09	0.0124856	9.33508e-09	0.011058	0.976456	T2D	Skin Not Sun Exposed Suprapubic
rs4984719	Higher adiposity	ENSG00000103227	LMF1	998	5.21567e-10	0.0366461	5.0272e-10	0.0343929	0.928961	T2D	Spleen
rs4984803	Vascular dysfunction	ENSG00000103249	CLCN7	813	6.01033e-11	0.0315947	2.08156e-10	0.108562	0.859843	SBP	Adipose Subcutaneous
rs4984803	Vascular dysfunction	ENSG00000103249	CLCN7	813	4.17723e-09	0.0430549	1.4467e-08	0.148304	0.808641	SBP	Esophagus Muscularis
rs4984803	Vascular dysfunction	ENSG00000103249	CLCN7	813	6.08265e-06	0.0242547	2.10661e-05	0.083109	0.892609	SBP	Nerve Tibial
rs4984803	Vascular dysfunction	ENSG00000103249	CLCN7	813	1.74159e-09	0.0273621	6.03166e-09	0.0938848	0.878753	SBP	Thyroid
rs3743909	Inverse T2D-BP risk	ENSG00000103260	METRN	641	0.0163341	0.0267863	0.0115643	0.018037	0.927278	SBP	Nerve Tibial
rs4984803	Vascular dysfunction	ENSG00000103275	UBE2I	813	0.00133397	0.00994775	0.00461994	0.0335015	0.950597	SBP	Skin Not Sun Exposed Suprapubic
rs4984803	Vascular dysfunction	ENSG00000103275	UBE2I	813	0.000104587	0.0124635	0.000362217	0.0422202	0.94485	SBP	Skin Sun Exposed Lower leg
rs9927842	Reduced beta-cell function	ENSG00000103512	NOMO1	162	0.000767175	0.113091	0.00048892	0.0712582	0.814395	T2D	Adipose Subcutaneous
rs9927842	Reduced beta-cell function	ENSG00000103512	NOMO1	162	5.34966e-05	0.0807455	3.40933e-05	0.0505905	0.868576	T2D	Artery Aorta
rs9927842	Reduced beta-cell function	ENSG00000103512	NOMO1	162	0.00355345	0.0911639	0.00226461	0.0572529	0.845765	T2D	Artery Tibial
rs9927842	Reduced beta-cell function	ENSG00000103512	NOMO1	162	0.00256669	0.085595	0.00163575	0.0536931	0.856509	T2D	Colon Transverse
rs9927842	Reduced beta-cell function	ENSG00000103512	NOMO1	162	1.22877e-08	0.0924136	7.83096e-09	0.0580456	0.849541	T2D	Esophagus Mucosa
rs9927842	Reduced beta-cell function	ENSG00000103512	NOMO1	162	0.0118861	0.0830069	0.00757503	0.0520548	0.845477	T2D	Esophagus Muscularis
rs9927842	Reduced beta-cell function	ENSG00000103512	NOMO1	162	0.00111726	0.118305	0.000712029	0.0745902	0.805276	T2D	Nerve Tibial
rs4776970	Higher adiposity	ENSG00000103599	IQCH	485	0.000355031	0.000257944	0.0496304	0.0351438	0.914613	T2D	Brain Nucleus accumbens basal ganglia
rs4776970	Higher adiposity	ENSG00000103599	IQCH	485	3.9361e-05	0.000668612	0.00550235	0.0925652	0.901224	T2D	Breast Mammary Tissue
rs4776970	Higher adiposity	ENSG00000103599	IQCH	485	1.40622e-06	0.000681704	0.000196578	0.0943919	0.904728	T2D	Cells Cultured fibroblasts
rs4776970	Higher adiposity	ENSG00000103599	IQCH	485	0.000903249	0.000181163	0.126267	0.0244769	0.848172	T2D	Heart Atrial Appendage
rs4776970	Higher adiposity	ENSG00000103599	IQCH	485	0.000122398	0.000201552	0.0171103	0.02722	0.955346	T2D	Lung
rs1378942	Vascular dysfunction	ENSG00000103653	CSK	365	1.34438e-12	8.12684e-10	7.64044e-05	0.0452323	0.954691	SBP	Artery Aorta
rs1378942	Vascular dysfunction	ENSG00000103653	CSK	365	2.46417e-09	1.05062e-09	0.140045	0.0589083	0.801047	SBP	Brain Caudate basal ganglia
rs1378942	Vascular dysfunction	ENSG00000103653	CSK	365	1.47741e-09	6.26817e-10	0.0839649	0.0347423	0.881293	SBP	Breast Mammary Tissue
rs1378942	Vascular dysfunction	ENSG00000103653	CSK	365	1.08376e-09	2.26169e-09	0.061593	0.127727	0.81068	SBP	Esophagus Muscularis
rs1378942	Vascular dysfunction	ENSG00000103653	CSK	365	5.47038e-12	3.14703e-09	0.000310896	0.178032	0.821657	SBP	Thyroid
rs1378942	Vascular dysfunction	ENSG00000103653	CSK	365	3.01136e-09	4.6251e-10	0.171144	0.0254822	0.803374	SBP	Whole Blood
rs12916871	Inverse T2D-BP risk	ENSG00000103653	CSK	516	0.0157332	0.0171508	0.0570876	0.0613828	0.848646	SBP	Artery Aorta
rs12916871	Inverse T2D-BP risk	ENSG00000103653	CSK	516	0.0273131	0.0107142	0.0991051	0.0380514	0.824816	SBP	Brain Caudate basal ganglia
rs7178762	Metabolic Syndrome	ENSG00000103657	HERC1	494	2.26554e-11	8.622e-06	7.83632e-08	0.0288517	0.97114	T2D	Adipose Subcutaneous
rs7178762	Metabolic Syndrome	ENSG00000103657	HERC1	494	3.25055e-12	6.48868e-06	1.12434e-08	0.0214653	0.978528	T2D	Adipose Visceral Omentum
rs2289739	Metabolic Syndrome	ENSG00000103932	RPAP1	423	8.67011e-32	1.27328e-08	8.48192e-25	0.123688	0.876312	T2D	Artery Aorta
rs2289739	Metabolic Syndrome	ENSG00000103932	RPAP1	423	2.76541e-10	6.81494e-09	0.00270538	0.0657386	0.931556	T2D	Ovary
rs2289739	Metabolic Syndrome	ENSG00000103932	RPAP1	423	7.13935e-18	3.79731e-09	6.98439e-11	0.036185	0.963815	T2D	Pancreas
rs2289739	Metabolic Syndrome	ENSG00000103932	RPAP1	423	3.1449e-21	3.08483e-09	3.07664e-14	0.0292079	0.970792	T2D	Spleen
rs2289739	Metabolic Syndrome	ENSG00000104147	OIP5	423	7.64701e-09	1.21627e-08	0.0748102	0.11818	0.80701	T2D	Heart Atrial Appendage
rs10101067	Metabolic Syndrome	ENSG00000104313	EYA1	446	2.57567e-12	0.0272638	4.61189e-12	0.0478925	0.924844	T2D	Adipose Subcutaneous
rs10101067	Metabolic Syndrome	ENSG00000104313	EYA1	446	0.0236064	0.0267221	0.0422686	0.0469871	0.860416	T2D	Adipose Visceral Omentum
rs10101067	Metabolic Syndrome	ENSG00000104313	EYA1	446	7.159e-07	0.0361797	1.28186e-06	0.0638818	0.899937	T2D	Artery Tibial
rs10101067	Metabolic Syndrome	ENSG00000104313	EYA1	446	0.00151757	0.024732	0.0027173	0.0433563	0.927677	T2D	Breast Mammary Tissue
rs10101067	Metabolic Syndrome	ENSG00000104313	EYA1	446	0.0179634	0.0220887	0.0321646	0.0386619	0.889121	T2D	Muscle Skeletal
rs10101067	Metabolic Syndrome	ENSG00000104313	EYA1	446	1.00327e-05	0.0188797	1.79642e-05	0.032857	0.948235	T2D	Nerve Tibial
rs10101067	Metabolic Syndrome	ENSG00000104313	EYA1	446	0.0337451	0.0293279	0.0604226	0.0516885	0.824816	T2D	Skin Sun Exposed Lower leg
rs10101067	Metabolic Syndrome	ENSG00000104313	EYA1	446	9.60576e-06	0.018833	1.71997e-05	0.0327731	0.948367	T2D	Testis
rs2978457	Vascular dysfunction	ENSG00000104368	PLAT	387	0.0526681	0.069299	0.00516069	0.00592332	0.866949	SBP	Heart Left Ventricle
rs1483589	Reduced beta-cell function	ENSG00000104447	TRPS1	229	1.42192e-05	0.000434946	0.00490658	0.14924	0.845404	T2D	Liver
rs1483589	Reduced beta-cell function	ENSG00000104447	TRPS1	296	0.000122082	0.000393226	0.0441519	0.141399	0.813934	T2D	Artery Aorta
rs17678185	Vascular dysfunction	ENSG00000104626	ERI1	790	3.96675e-22	0.000199557	2.20162e-19	0.109868	0.889932	SBP	Cells Cultured fibroblasts
rs17678185	Vascular dysfunction	ENSG00000104626	ERI1	790	2.09599e-05	0.000303213	0.0116331	0.167468	0.820575	SBP	Esophagus Muscularis
rs17662402	Reduced beta-cell function	ENSG00000104626	ERI1	905	2.24768e-08	8.80243e-06	0.000342554	0.133285	0.866363	T2D	Artery Aorta
rs17662402	Reduced beta-cell function	ENSG00000104626	ERI1	905	9.72647e-08	4.56587e-06	0.00148234	0.0686554	0.929858	T2D	Esophagus Muscularis
rs17662402	Reduced beta-cell function	ENSG00000104626	ERI1	905	6.25587e-06	2.88195e-06	0.0953414	0.0430603	0.861589	T2D	Lung
rs4382480	Higher adiposity	ENSG00000104626	ERI1	971	1.79872e-06	8.48953e-06	0.02278	0.106646	0.870564	T2D	Esophagus Mucosa
rs4382480	Higher adiposity	ENSG00000104626	ERI1	971	2.13589e-10	1.70696e-06	2.70502e-06	0.0206386	0.979357	T2D	Lung
rs4382480	Higher adiposity	ENSG00000104626	ERI1	971	8.2518e-09	3.75967e-06	0.000104506	0.0466615	0.95323	T2D	Pancreas
rs4382480	Higher adiposity	ENSG00000104626	ERI1	971	1.58324e-18	1.27333e-06	2.00512e-14	0.0151414	0.984857	T2D	Testis
rs6986287	Vascular dysfunction	ENSG00000104626	ERI1	1106	1.39217e-34	0.0457356	4.05518e-34	0.132399	0.821865	SBP	Cells Cultured fibroblasts
rs6986287	Vascular dysfunction	ENSG00000104626	ERI1	1106	0.000116815	0.0335278	0.000340265	0.096792	0.869223	SBP	Esophagus Muscularis
rs6986287	Vascular dysfunction	ENSG00000104626	ERI1	1106	8.00469e-05	0.035395	0.000233164	0.102238	0.862054	SBP	Testis
rs8108269	Metabolic Syndrome	ENSG00000104884	ERCC2	479	7.96173e-15	2.33398e-15	0.128823	0.0369304	0.834246	T2D	Esophagus Gastroesophageal Junction
rs9384	Reduced beta-cell function	ENSG00000104889	RNASEH2A	380	7.23577e-08	1.68332e-07	0.0539988	0.124801	0.8212	T2D	Uterus
rs4804833	Metabolic Syndrome	ENSG00000104980	TIMM44	503	2.07865e-07	3.52845e-08	0.156728	0.0257868	0.817485	T2D	Brain Substantia nigra
rs2366545	Vascular dysfunction	ENSG00000105137	SYDE1	632	0.01554	0.0761089	0.00778225	0.0372512	0.863318	SBP	Artery Tibial
rs2366545	Vascular dysfunction	ENSG00000105137	SYDE1	632	0.0259653	0.0625685	0.0130031	0.0304656	0.867997	SBP	Breast Mammary Tissue
rs2366545	Vascular dysfunction	ENSG00000105137	SYDE1	632	3.78153e-11	0.0379808	1.89375e-11	0.0180764	0.943943	SBP	Cells Cultured fibroblasts
rs2366545	Vascular dysfunction	ENSG00000105137	SYDE1	632	0.00328842	0.0383828	0.00164681	0.0182833	0.938399	SBP	Esophagus Muscularis
rs2366545	Vascular dysfunction	ENSG00000105137	SYDE1	632	0.000485316	0.0474975	0.000243041	0.0228573	0.928917	SBP	Nerve Tibial
rs9384	Reduced beta-cell function	ENSG00000105607	GCDH	157	6.43682e-17	2.64706e-07	3.7898e-11	0.155005	0.844994	T2D	Liver
rs9384	Reduced beta-cell function	ENSG00000105607	GCDH	384	3.11278e-09	9.02054e-08	0.00232299	0.0663868	0.93129	T2D	Brain Substantia nigra
rs9384	Reduced beta-cell function	ENSG00000105607	GCDH	385	7.99286e-10	1.68263e-07	0.000596487	0.124696	0.874708	T2D	Liver
rs9384	Reduced beta-cell function	ENSG00000105607	GCDH	385	1.1521e-14	7.82199e-08	8.59784e-09	0.057431	0.942569	T2D	Pancreas
rs9384	Reduced beta-cell function	ENSG00000105607	GCDH	385	7.1633e-31	2.2809e-07	5.3458e-25	0.169387	0.830613	T2D	Pituitary
rs9384	Reduced beta-cell function	ENSG00000105607	GCDH	385	4.01579e-12	1.70946e-07	2.99689e-06	0.126699	0.873298	T2D	Prostate
rs9384	Reduced beta-cell function	ENSG00000105607	GCDH	385	2.83969e-10	7.95388e-08	0.000211919	0.0584164	0.941372	T2D	Stomach
rs9384	Reduced beta-cell function	ENSG00000105607	GCDH	385	3.73003e-10	4.40168e-08	0.000278363	0.0318808	0.967841	T2D	Vagina
rs9384	Reduced beta-cell function	ENSG00000105612	DNASE2	157	2.86693e-07	2.41309e-08	0.168796	0.0133897	0.817814	T2D	Liver
rs9384	Reduced beta-cell function	ENSG00000105612	DNASE2	385	1.29149e-11	9.62418e-08	9.6381e-06	0.0708937	0.929097	T2D	Brain Cerebellar Hemisphere
rs10401969	Metabolic Syndrome	ENSG00000105662	CRTC1	380	6.21424e-10	2.72062e-10	0.0934864	0.0400623	0.866451	T2D	Brain Frontal Cortex BA9
rs11880870	Higher adiposity	ENSG00000105662	CRTC1	536	1.15501e-06	0.0711528	5.99777e-07	0.0360555	0.89279	T2D	Artery Tibial
rs11880870	Higher adiposity	ENSG00000105662	CRTC1	536	0.00301646	0.124365	0.00156639	0.0637731	0.807279	T2D	Lung
rs10401969	Metabolic Syndrome	ENSG00000105726	ATP13A1	381	1.04265e-13	1.90343e-10	1.56855e-05	0.0276626	0.972322	T2D	Adipose Subcutaneous
rs10401969	Metabolic Syndrome	ENSG00000105726	ATP13A1	381	3.68253e-10	8.01452e-10	0.0553996	0.119745	0.824856	T2D	Adipose Visceral Omentum
rs10401969	Metabolic Syndrome	ENSG00000105726	ATP13A1	381	5.10789e-11	4.40924e-11	0.00768426	0.00564654	0.986669	T2D	Adrenal Gland
rs10401969	Metabolic Syndrome	ENSG00000105726	ATP13A1	381	2.8256e-12	7.9109e-11	0.00042508	0.0109124	0.988663	T2D	Artery Aorta
rs10401969	Metabolic Syndrome	ENSG00000105726	ATP13A1	381	5.91551e-11	4.52088e-10	0.00889923	0.0670877	0.924013	T2D	Artery Tibial
rs10401969	Metabolic Syndrome	ENSG00000105726	ATP13A1	381	2.86398e-11	3.4114e-10	0.00430853	0.0503755	0.945316	T2D	Cells Cultured fibroblasts
rs10401969	Metabolic Syndrome	ENSG00000105726	ATP13A1	381	3.92379e-12	5.07524e-11	0.000590291	0.00664237	0.992767	T2D	Esophagus Gastroesophageal Junction
rs10401969	Metabolic Syndrome	ENSG00000105726	ATP13A1	381	5.06383e-10	2.0642e-10	0.0761798	0.03016	0.89366	T2D	Esophagus Muscularis
rs10401969	Metabolic Syndrome	ENSG00000105726	ATP13A1	381	3.41909e-11	1.05825e-09	0.00514364	0.158366	0.83649	T2D	Heart Atrial Appendage
rs10401969	Metabolic Syndrome	ENSG00000105726	ATP13A1	381	8.77564e-10	1.15769e-10	0.13202	0.0165648	0.851415	T2D	Heart Left Ventricle
rs10401969	Metabolic Syndrome	ENSG00000105726	ATP13A1	381	1.43402e-15	3.79899e-10	2.15733e-07	0.0562077	0.943792	T2D	Nerve Tibial
rs10401969	Metabolic Syndrome	ENSG00000105726	ATP13A1	381	6.67615e-10	1.10545e-10	0.100435	0.0157465	0.883818	T2D	Skin Sun Exposed Lower leg
rs10401969	Metabolic Syndrome	ENSG00000105726	ATP13A1	381	2.59538e-11	1.43654e-10	0.00390447	0.0206357	0.97546	T2D	Thyroid
rs187653072	Reduced beta-cell function	ENSG00000105819	PMPCB	322	0.0182102	0.00665723	0.0944962	0.0336987	0.846938	T2D	Esophagus Muscularis
rs187653072	Reduced beta-cell function	ENSG00000105819	PMPCB	322	0.00882523	0.015706	0.0457958	0.0806525	0.84902	T2D	Heart Atrial Appendage
rs17477177	Inverse T2D-BP risk	ENSG00000105879	CBLL1	430	1.85742e-15	1.55509e-16	0.144818	0.0112807	0.843902	SBP	Vagina
rs2908289	Reduced beta-cell function	ENSG00000105968	H2AZ2	536	3.70182e-09	1.96962e-10	0.103683	0.00462494	0.891692	T2D	Breast Mammary Tissue
rs1111875	Reduced beta-cell function	ENSG00000105988		587	4.88952e-61	1.56547e-61	0.134957	0.0423861	0.822657	T2D	Esophagus Muscularis
rs2969070	Inverse T2D-BP risk	ENSG00000106003	LFNG	703	0.00112698	0.0934004	0.000935976	0.0767431	0.827794	SBP	Adipose Subcutaneous
rs2969070	Inverse T2D-BP risk	ENSG00000106003	LFNG	703	1.2826e-10	0.0945997	1.06522e-10	0.0777393	0.827661	SBP	Colon Transverse
rs849133	Metabolic Syndrome	ENSG00000106004	HOXA5	203	3.0933e-40	8.64523e-42	0.182372	0.00428362	0.813345	T2D	Adipose Subcutaneous
rs2267716	Reduced beta-cell function	ENSG00000106113	CRHR2	542	7.43924e-09	8.59619e-07	9.64541e-05	0.0101557	0.989747	T2D	Pituitary
rs506597	Reduced beta-cell function	ENSG00000106330	MOSPD3	385	0.0151726	0.0051965	0.112161	0.0375843	0.829886	T2D	Stomach
rs1468520	Metabolic Syndrome	ENSG00000106392	C1GALT1	957	6.53452e-11	0.00183221	3.91567e-09	0.108902	0.889266	T2D	Brain Anterior cingulate cortex BA24
rs1468520	Metabolic Syndrome	ENSG00000106392	C1GALT1	957	9.88501e-20	0.00145224	5.92339e-18	0.0861102	0.912438	T2D	Breast Mammary Tissue
rs1468520	Metabolic Syndrome	ENSG00000106392	C1GALT1	957	1.70944e-05	0.0025601	0.00102434	0.152565	0.843834	T2D	Vagina
rs1468520	Metabolic Syndrome	ENSG00000106392	C1GALT1	1153	3.68356e-07	0.00217218	2.20819e-05	0.129348	0.868458	T2D	Pancreatic Islet
rs4237150	Reduced beta-cell function	ENSG00000106993	CDC37L1	907	4.28249e-09	7.08447e-10	0.134747	0.0214473	0.843806	T2D	Brain Putamen basal ganglia
rs11597086	Reduced beta-cell function	ENSG00000107566	ERLIN1	476	9.05461e-06	0.0116882	0.000111934	0.143646	0.844545	T2D	Artery Tibial
rs11597086	Reduced beta-cell function	ENSG00000107566	ERLIN1	476	0.00458801	0.00956211	0.0567173	0.117396	0.811737	T2D	Brain Cerebellar Hemisphere
rs11597086	Reduced beta-cell function	ENSG00000107566	ERLIN1	476	0.00409693	0.00788968	0.0506465	0.0966921	0.840675	T2D	Brain Hippocampus
rs11597086	Reduced beta-cell function	ENSG00000107566	ERLIN1	476	4.73816e-07	0.00394929	5.85735e-06	0.0478732	0.948171	T2D	Nerve Tibial
rs11597086	Reduced beta-cell function	ENSG00000107566	ERLIN1	476	0.000465438	0.00571743	0.00575378	0.0697609	0.918302	T2D	Testis
rs11199116	Reduced beta-cell function	ENSG00000107651	SEC23IP	626	0.00214425	0.115449	0.000584713	0.0306304	0.851192	T2D	Adipose Visceral Omentum
rs11199116	Reduced beta-cell function	ENSG00000107651	SEC23IP	626	5.67695e-05	0.0982837	1.54804e-05	0.0259251	0.875719	T2D	Artery Tibial
rs11199116	Reduced beta-cell function	ENSG00000107651	SEC23IP	626	0.0224993	0.11698	0.00613531	0.0310757	0.82331	T2D	Esophagus Muscularis
rs11199116	Reduced beta-cell function	ENSG00000107651	SEC23IP	626	3.07299e-14	0.109899	8.3797e-15	0.0291071	0.860994	T2D	Muscle Skeletal
rs2280141	Metabolic Syndrome	ENSG00000107679	PLEKHA1	634	3.56324e-10	5.9876e-09	0.0110545	0.184954	0.803991	T2D	Prostate
rs2280141	Metabolic Syndrome	ENSG00000107679	PLEKHA1	636	2.51884e-13	9.45956e-10	7.81441e-06	0.0283755	0.971617	T2D	Adipose Subcutaneous
rs2280141	Metabolic Syndrome	ENSG00000107679	PLEKHA1	636	2.69585e-14	9.21919e-10	8.36356e-07	0.0276291	0.97237	T2D	Adipose Visceral Omentum
rs2280141	Metabolic Syndrome	ENSG00000107679	PLEKHA1	636	4.239e-09	1.11019e-09	0.13151	0.0336075	0.834883	T2D	Adrenal Gland
rs2280141	Metabolic Syndrome	ENSG00000107679	PLEKHA1	636	6.20238e-19	8.23979e-10	1.92422e-11	0.0245875	0.975412	T2D	Artery Aorta
rs2280141	Metabolic Syndrome	ENSG00000107679	PLEKHA1	636	9.95929e-23	9.82392e-10	3.08975e-15	0.029507	0.970493	T2D	Artery Tibial
rs2280141	Metabolic Syndrome	ENSG00000107679	PLEKHA1	636	2.76307e-13	1.68199e-09	8.5721e-06	0.051233	0.948758	T2D	Brain Cerebellar Hemisphere
rs2280141	Metabolic Syndrome	ENSG00000107679	PLEKHA1	636	2.43256e-09	3.10036e-09	0.0754674	0.0953557	0.829177	T2D	Brain Cortex
rs2280141	Metabolic Syndrome	ENSG00000107679	PLEKHA1	636	1.34155e-09	1.22177e-09	0.04162	0.0369826	0.921397	T2D	Brain Nucleus accumbens basal ganglia
rs2280141	Metabolic Syndrome	ENSG00000107679	PLEKHA1	636	2.98333e-14	9.40079e-10	9.25543e-07	0.028193	0.971806	T2D	Breast Mammary Tissue
rs2280141	Metabolic Syndrome	ENSG00000107679	PLEKHA1	636	8.10867e-11	4.43344e-09	0.00251562	0.136682	0.860803	T2D	Colon Transverse
rs2280141	Metabolic Syndrome	ENSG00000107679	PLEKHA1	636	4.81609e-14	8.05941e-10	1.49413e-06	0.0240274	0.975971	T2D	Lung
rs2280141	Metabolic Syndrome	ENSG00000107679	PLEKHA1	636	8.97506e-43	4.51505e-09	2.78441e-35	0.139213	0.860787	T2D	Nerve Tibial
rs2280141	Metabolic Syndrome	ENSG00000107679	PLEKHA1	636	3.19825e-18	8.48414e-10	9.92218e-11	0.0253464	0.974654	T2D	Ovary
rs2280141	Metabolic Syndrome	ENSG00000107679	PLEKHA1	636	1.41103e-15	7.80601e-10	4.37755e-08	0.0232405	0.976759	T2D	Spleen
rs2280141	Metabolic Syndrome	ENSG00000107679	PLEKHA1	636	2.2574e-10	9.21225e-10	0.00700332	0.0276145	0.965382	T2D	Uterus
rs2280141	Metabolic Syndrome	ENSG00000107679	PLEKHA1	636	2.45107e-10	1.56212e-09	0.00760414	0.0475179	0.944878	T2D	Vagina
rs2280141	Metabolic Syndrome	ENSG00000107679	PLEKHA1	746	1.20397e-15	9.52822e-10	3.8745e-08	0.0296925	0.970307	T2D	Pancreatic Islet
rs112184198	Inverse T2D-BP risk	ENSG00000107821	KAZALD1	450	3.63044e-05	4.20393e-06	0.113975	0.0123242	0.873661	SBP	Adipose Visceral Omentum
rs7895872	Reduced beta-cell function	ENSG00000108061	SHOC2	418	0.0202302	0.00453538	0.141932	0.0310171	0.802286	T2D	Brain Anterior cingulate cortex BA24
rs7895872	Reduced beta-cell function	ENSG00000108061	SHOC2	419	0.00842703	0.00572029	0.0591243	0.0392462	0.887482	T2D	Brain Spinal cord cervical c-1
rs7895872	Reduced beta-cell function	ENSG00000108061	SHOC2	421	0.00780313	0.00940087	0.0547472	0.0650941	0.862955	T2D	Breast Mammary Tissue
rs7895872	Reduced beta-cell function	ENSG00000108061	SHOC2	421	0.0186076	0.003813	0.130552	0.0259311	0.821096	T2D	Heart Atrial Appendage
rs2860840	Inverse T2D-BP risk	ENSG00000108239	TBC1D12	509	0.0121076	0.0015943	0.108978	0.0134861	0.863834	SBP	Brain Spinal cord cervical c-1
rs2860840	Inverse T2D-BP risk	ENSG00000108242	CYP2C18	510	0.017602	0.00237967	0.158434	0.0206183	0.800966	SBP	Small Intestine Terminal Ileum
rs9892466	Higher adiposity	ENSG00000108405	P2RX1	650	9.33717e-12	2.79867e-12	0.117539	0.0343825	0.848078	T2D	Heart Atrial Appendage
rs12936731	Metabolic Syndrome	ENSG00000108511	HOXB6	525	0.00149654	0.000682499	0.0720611	0.0319697	0.89379	T2D	Muscle Skeletal
rs366577	Higher adiposity	ENSG00000108515	ENO3	531	3.02063e-06	0.134229	6.20986e-07	0.026756	0.839012	T2D	Brain Cerebellar Hemisphere
rs9899634	Metabolic Syndrome	ENSG00000108557	RAI1	136	5.61546e-07	9.84813e-08	0.146446	0.0248542	0.8287	T2D	Liver
rs4295	Reduced beta-cell function	ENSG00000108588	CCDC47	289	0.00101903	0.00229724	0.0375753	0.0838318	0.875277	T2D	Artery Aorta
rs4295	Reduced beta-cell function	ENSG00000108588	CCDC47	289	0.00175289	0.00230789	0.064635	0.0842527	0.847051	T2D	Cells Cultured fibroblasts
rs4295	Reduced beta-cell function	ENSG00000108588	CCDC47	289	0.00111637	0.00110507	0.0411645	0.0398309	0.916783	T2D	Stomach
rs4295	Reduced beta-cell function	ENSG00000108604	SMARCD2	289	4.40449e-08	0.0028445	1.62409e-06	0.103993	0.893161	T2D	Whole Blood
rs11655020	Higher adiposity	ENSG00000108622	ICAM2	422	0.000151279	0.000216193	0.00779587	0.0101594	0.981677	T2D	Esophagus Gastroesophageal Junction
rs7224711	Reduced beta-cell function	ENSG00000108669	CYTH1	401	8.0968e-06	0.0130136	8.74443e-05	0.139697	0.847193	T2D	Adipose Subcutaneous
rs7224711	Reduced beta-cell function	ENSG00000108669	CYTH1	401	0.00289545	0.00587153	0.0312704	0.0625142	0.897448	T2D	Heart Atrial Appendage
rs7224711	Reduced beta-cell function	ENSG00000108669	CYTH1	401	0.00297621	0.00529182	0.0321427	0.0562475	0.903342	T2D	Pancreas
rs676387	Metabolic Syndrome	ENSG00000108771	DHX58	320	3.95162e-09	1.11645e-07	0.00482514	0.135465	0.85971	T2D	Artery Tibial
rs676387	Metabolic Syndrome	ENSG00000108784	NAGLU	414	6.93855e-08	5.98583e-08	0.0885603	0.0755644	0.835875	T2D	Pancreatic Islet
rs676387	Metabolic Syndrome	ENSG00000108788	MLX	320	4.15283e-09	1.35564e-08	0.00507084	0.0155738	0.979355	T2D	Spleen
rs676387	Metabolic Syndrome	ENSG00000108797	CNTNAP1	320	8.94352e-10	1.38593e-07	0.00109205	0.168399	0.830509	T2D	Cells Cultured fibroblasts
rs117964596	Metabolic Syndrome	ENSG00000108840	HDAC5	283	0.0104895	0.00679047	0.00461027	0.0020084	0.976101	T2D	Heart Atrial Appendage
rs2768975	Reduced beta-cell function	ENSG00000109180	OCIAD1	269	0.00510386	0.00381148	0.075222	0.055314	0.860549	T2D	Prostate
rs223361	Reduced beta-cell function	ENSG00000109323	MANBA	255	3.0279e-08	4.26739e-05	7.98793e-05	0.11169	0.888187	T2D	Liver
rs223361	Reduced beta-cell function	ENSG00000109323	MANBA	374	3.22907e-06	1.1695e-05	0.00933237	0.0328421	0.957811	T2D	Brain Cerebellar Hemisphere
rs223361	Reduced beta-cell function	ENSG00000109323	MANBA	374	2.37414e-10	2.95082e-05	6.86153e-07	0.0843663	0.915603	T2D	Brain Cerebellum
rs223361	Reduced beta-cell function	ENSG00000109323	MANBA	374	1.02725e-07	5.49415e-05	0.000296888	0.157946	0.841703	T2D	Breast Mammary Tissue
rs223361	Reduced beta-cell function	ENSG00000109323	MANBA	374	1.52754e-56	2.88856e-05	4.41477e-53	0.0825653	0.917406	T2D	Cells Cultured fibroblasts
rs223361	Reduced beta-cell function	ENSG00000109323	MANBA	374	1.20484e-05	3.91152e-05	0.0348212	0.112194	0.852933	T2D	Prostate
rs223361	Reduced beta-cell function	ENSG00000109323	MANBA	374	2.81701e-15	3.60451e-06	8.14147e-12	0.00942688	0.99057	T2D	Spleen
rs223361	Reduced beta-cell function	ENSG00000109323	MANBA	475	1.24095e-10	4.05073e-05	3.64508e-07	0.118102	0.881857	T2D	Pancreatic Islet
rs223361	Reduced beta-cell function	ENSG00000109332	UBE2D3	374	3.23558e-07	2.82753e-05	0.000935119	0.0808006	0.918236	T2D	Artery Aorta
rs223361	Reduced beta-cell function	ENSG00000109332	UBE2D3	374	2.86112e-06	6.54048e-05	0.00826895	0.188224	0.803439	T2D	Artery Tibial
rs223361	Reduced beta-cell function	ENSG00000109332	UBE2D3	374	1.4734e-07	6.42742e-05	0.000425831	0.184945	0.814565	T2D	Esophagus Mucosa
rs223361	Reduced beta-cell function	ENSG00000109332	UBE2D3	374	4.4681e-08	6.66418e-05	0.000129133	0.191794	0.80801	T2D	Heart Atrial Appendage
rs223361	Reduced beta-cell function	ENSG00000109332	UBE2D3	374	2.08266e-11	6.70009e-05	6.01913e-08	0.192833	0.8071	T2D	Muscle Skeletal
rs223361	Reduced beta-cell function	ENSG00000109332	UBE2D3	374	4.00339e-15	6.44554e-05	1.15703e-11	0.185469	0.814467	T2D	Pancreas
rs223361	Reduced beta-cell function	ENSG00000109332	UBE2D3	374	7.32278e-06	5.23479e-05	0.0211637	0.150463	0.828314	T2D	Skin Not Sun Exposed Suprapubic
rs223361	Reduced beta-cell function	ENSG00000109332	UBE2D3	374	1.0081e-05	5.68259e-05	0.0291354	0.163426	0.807372	T2D	Stomach
rs223361	Reduced beta-cell function	ENSG00000109332	UBE2D3	374	2.91538e-08	6.22665e-05	8.42579e-05	0.179136	0.820717	T2D	Thyroid
rs1801214	Higher adiposity	ENSG00000109501	WFS1	820	4.7072e-40	2.43569e-36	1.11781e-05	0.0568968	0.943092	T2D	Adipose Subcutaneous
rs1801214	Higher adiposity	ENSG00000109501	WFS1	820	5.38268e-43	2.51741e-36	1.27822e-08	0.0588394	0.941161	T2D	Adipose Visceral Omentum
rs1801214	Higher adiposity	ENSG00000109501	WFS1	820	7.38757e-44	3.01956e-36	1.75431e-09	0.0707757	0.929224	T2D	Adrenal Gland
rs1801214	Higher adiposity	ENSG00000109501	WFS1	820	1.952e-38	2.45887e-36	0.000463537	0.0574483	0.942088	T2D	Breast Mammary Tissue
rs1801214	Higher adiposity	ENSG00000109501	WFS1	820	4.1102e-36	3.06972e-36	0.0976042	0.0720659	0.83033	T2D	Esophagus Mucosa
rs1801214	Higher adiposity	ENSG00000109501	WFS1	820	2.0363e-36	3.03604e-36	0.0483558	0.0712159	0.880428	T2D	Esophagus Muscularis
rs1801214	Higher adiposity	ENSG00000109501	WFS1	820	1.14272e-39	3.74328e-36	2.71359e-05	0.0879791	0.911994	T2D	Heart Atrial Appendage
rs1801214	Higher adiposity	ENSG00000109501	WFS1	820	7.06115e-38	7.51772e-36	0.0016768	0.177702	0.820622	T2D	Heart Left Ventricle
rs1801214	Higher adiposity	ENSG00000109501	WFS1	820	3.82784e-46	3.40596e-36	9.08991e-12	0.0799608	0.920039	T2D	Nerve Tibial
rs1801214	Higher adiposity	ENSG00000109501	WFS1	820	3.41981e-37	4.56345e-36	0.00812097	0.107483	0.884396	T2D	Whole Blood
rs362307	Metabolic Syndrome	ENSG00000109736	MFSD10	432	8.82894e-05	3.73413e-06	0.0929422	0.00302698	0.903939	T2D	Nerve Tibial
rs362307	Metabolic Syndrome	ENSG00000109736	MFSD10	432	4.38348e-05	2.52187e-06	0.0461448	0.00170266	0.952106	T2D	Skin Not Sun Exposed Suprapubic
rs7103648	Inverse T2D-BP risk	ENSG00000109920	FNBP4	406	7.26899e-06	1.17794e-05	0.0451584	0.0722967	0.882526	SBP	Whole Blood
rs2244625	Metabolic Syndrome	ENSG00000110025	SNX15	304	0.0807647	0.0129272	0.0908798	0.0137446	0.801684	T2D	Muscle Skeletal
rs1261744	Inverse T2D-BP risk	ENSG00000110274	CEP164	575	0.000727524	0.0921664	0.00052806	0.0660568	0.840521	SBP	Adipose Visceral Omentum
rs1261744	Inverse T2D-BP risk	ENSG00000110274	CEP164	575	0.000263178	0.081987	0.000191023	0.0586499	0.858909	SBP	Esophagus Mucosa
rs1261744	Inverse T2D-BP risk	ENSG00000110274	CEP164	575	0.00516117	0.0840879	0.00374614	0.0601869	0.846818	SBP	Heart Atrial Appendage
rs1261744	Inverse T2D-BP risk	ENSG00000110274	CEP164	575	1.13294e-06	0.0911657	8.22321e-07	0.0653275	0.843505	SBP	Thyroid
rs7103648	Inverse T2D-BP risk	ENSG00000110497	AMBRA1	406	8.77591e-06	5.37966e-06	0.0545201	0.032508	0.912958	SBP	Artery Coronary
rs7103648	Inverse T2D-BP risk	ENSG00000110514	MADD	406	1.25517e-06	1.66803e-05	0.00779771	0.102736	0.889448	SBP	Stomach
rs7103648	Inverse T2D-BP risk	ENSG00000110514	MADD	406	1.27538e-05	9.49638e-06	0.0792323	0.0581333	0.862612	SBP	Uterus
rs757081	Reduced beta-cell function	ENSG00000110696	C11orf58	466	1.85642e-22	2.3075e-22	0.0261776	0.031596	0.942226	T2D	Brain Putamen basal ganglia
rs7315980	Inverse T2D-BP risk	ENSG00000111077	TNS2	537	3.62642e-05	0.0698029	9.41212e-06	0.0172039	0.912947	SBP	Brain Substantia nigra
rs11108094	Reduced beta-cell function	ENSG00000111142	METAP2	788	0.000338614	0.000462527	0.0503739	0.0679271	0.880898	T2D	Adipose Subcutaneous
rs11108094	Reduced beta-cell function	ENSG00000111142	METAP2	788	3.77803e-05	0.000435365	0.00562039	0.0638371	0.930069	T2D	Artery Aorta
rs11108094	Reduced beta-cell function	ENSG00000111142	METAP2	788	1.30197e-08	0.000442714	1.93688e-06	0.0649258	0.93463	T2D	Artery Tibial
rs11108094	Reduced beta-cell function	ENSG00000111142	METAP2	788	2.01013e-05	0.000496312	0.00299037	0.0729104	0.923583	T2D	Heart Atrial Appendage
rs11108094	Reduced beta-cell function	ENSG00000111142	METAP2	788	0.000195075	0.00113086	0.0290204	0.167431	0.802223	T2D	Liver
rs11108094	Reduced beta-cell function	ENSG00000111142	METAP2	788	0.000198109	0.000191036	0.0294718	0.0274769	0.942662	T2D	Lung
rs2066827	Metabolic Syndrome	ENSG00000111269	CREBL2	531	0.0107241	0.00167026	0.10838	0.0160168	0.863209	T2D	Thyroid
rs10773000	Metabolic Syndrome	ENSG00000111325	OGFOD2	592	2.31581e-06	5.45841e-06	0.0516311	0.120868	0.827493	T2D	Artery Aorta
rs10773000	Metabolic Syndrome	ENSG00000111325	OGFOD2	592	2.33392e-06	5.66555e-06	0.0520348	0.125491	0.822466	T2D	Brain Cerebellum
rs10773000	Metabolic Syndrome	ENSG00000111325	OGFOD2	592	1.2171e-08	5.44101e-06	0.000271353	0.120428	0.879295	T2D	Esophagus Mucosa
rs10773000	Metabolic Syndrome	ENSG00000111325	OGFOD2	592	3.07608e-06	4.90845e-06	0.0685812	0.108611	0.8228	T2D	Esophagus Muscularis
rs10773000	Metabolic Syndrome	ENSG00000111328	CDK2AP1	339	1.47261e-13	4.987e-06	3.30952e-09	0.111189	0.888806	T2D	Liver
rs10773000	Metabolic Syndrome	ENSG00000111328	CDK2AP1	592	5.8118e-22	3.01006e-06	1.29574e-17	0.0661754	0.933822	T2D	Breast Mammary Tissue
rs10773000	Metabolic Syndrome	ENSG00000111328	CDK2AP1	592	2.1938e-19	7.80796e-06	4.89107e-15	0.173252	0.82674	T2D	Nerve Tibial
rs10773000	Metabolic Syndrome	ENSG00000111328	CDK2AP1	592	7.21353e-09	4.70972e-06	0.000160826	0.104107	0.895727	T2D	Vagina
rs10773000	Metabolic Syndrome	ENSG00000111328	CDK2AP1	718	8.73442e-11	7.38603e-06	2.0725e-06	0.17443	0.825561	T2D	Pancreatic Islet
rs1489110	Reduced beta-cell function	ENSG00000111424	VDR	560	0.00816204	0.0039663	0.00844425	0.00312713	0.9763	T2D	Cells Cultured fibroblasts
rs7316626	Reduced beta-cell function	ENSG00000111639	MRPL51	430	0.000503161	0.000466636	0.0336164	0.0302409	0.935173	T2D	Brain Hippocampus
rs7316626	Reduced beta-cell function	ENSG00000111639	MRPL51	430	5.40076e-05	0.000596165	0.00360827	0.0388731	0.956868	T2D	Colon Transverse
rs7316626	Reduced beta-cell function	ENSG00000111642	CHD4	430	7.32475e-06	0.000539689	0.000489369	0.0350929	0.963871	T2D	Whole Blood
rs10841878	Reduced beta-cell function	ENSG00000111716	LDHB	253	0.00250976	0.007983	0.0291284	0.0917825	0.868596	T2D	Esophagus Muscularis
rs10841878	Reduced beta-cell function	ENSG00000111716	LDHB	253	0.00131035	0.0101351	0.015208	0.116772	0.856575	T2D	Lung
rs3851206	Inverse T2D-BP risk	ENSG00000111860	CEP85L	220	3.91966e-05	0.0148124	0.000117195	0.0433462	0.941685	SBP	Liver
rs3851206	Inverse T2D-BP risk	ENSG00000111860	CEP85L	507	0.000454862	0.0242267	0.00150301	0.079158	0.894657	SBP	Stomach
rs7758115	Reduced beta-cell function	ENSG00000111906	HDDC2	371	0.000382346	0.000624001	0.0646145	0.104623	0.829756	T2D	Brain Cerebellum
rs7758115	Reduced beta-cell function	ENSG00000111906	HDDC2	371	3.04369e-05	0.000694768	0.00514367	0.116535	0.877596	T2D	Thyroid
rs7758115	Reduced beta-cell function	ENSG00000111912	NCOA7	371	0.000441029	0.000392657	0.0745317	0.065498	0.859137	T2D	Muscle Skeletal
rs9479509	Higher adiposity	ENSG00000112029	FBXO5	599	0.000139622	0.000189368	0.0378841	0.0504708	0.911316	T2D	Colon Transverse
rs474513	Metabolic Syndrome	ENSG00000112110	MRPL18	735	1.84201e-05	9.00154e-06	0.13286	0.0641232	0.802989	T2D	Adipose Subcutaneous
rs7766070	Reduced beta-cell function	ENSG00000112242	E2F3	674	4.64742e-83	3.53421e-83	0.0940502	0.0706869	0.835263	T2D	Cells Cultured fibroblasts
rs2608953	Higher adiposity	ENSG00000112282	MED23	391	0.00591093	0.018938	0.0252457	0.0800146	0.869891	T2D	Adipose Visceral Omentum
rs2608953	Higher adiposity	ENSG00000112282	MED23	391	3.82198e-11	0.00349247	1.63237e-10	0.0139338	0.982574	T2D	Muscle Skeletal
rs2608953	Higher adiposity	ENSG00000112282	MED23	391	0.0119633	0.00640423	0.0510954	0.0264484	0.904089	T2D	Spleen
rs2608953	Higher adiposity	ENSG00000112282	MED23	391	2.88764e-15	0.0380352	1.23331e-14	0.161648	0.800316	T2D	Whole Blood
rs6878122	Reduced beta-cell function	ENSG00000113231	PDE8B	546	4.12345e-17	9.26779e-14	3.81197e-06	0.00757529	0.992421	T2D	Brain Spinal cord cervical c-1
rs6878122	Reduced beta-cell function	ENSG00000113231	PDE8B	548	1.45299e-12	4.41134e-13	0.134323	0.0399554	0.825722	T2D	Esophagus Gastroesophageal Junction
rs6878122	Reduced beta-cell function	ENSG00000113231	PDE8B	672	2.84606e-13	8.48993e-14	0.0263108	0.0068818	0.966807	T2D	Pancreatic Islet
rs1993625	Reduced beta-cell function	ENSG00000113597	TRAPPC13	363	0.04554	0.0195676	0.0211503	0.00818227	0.90556	T2D	Heart Atrial Appendage
rs2178452	Vascular dysfunction	ENSG00000113810	SMC4	546	1.30927e-11	0.0216585	1.65764e-11	0.0264696	0.951872	SBP	Esophagus Muscularis
rs2178452	Vascular dysfunction	ENSG00000113810	SMC4	627	0.000708865	0.0297536	0.000916056	0.037519	0.931102	SBP	Pancreatic Islet
rs13059382	Vascular dysfunction	ENSG00000114030	KPNA1	764	0.000261157	0.0633128	5.4399e-05	0.012264	0.924108	SBP	Brain Cerebellum
rs13059382	Vascular dysfunction	ENSG00000114030	KPNA1	764	0.063242	0.0717961	0.0131733	0.0141175	0.837671	SBP	Brain Nucleus accumbens basal ganglia
rs13059382	Vascular dysfunction	ENSG00000114030	KPNA1	764	0.000743808	0.0633308	0.000154935	0.0122683	0.923502	SBP	Testis
rs13059382	Vascular dysfunction	ENSG00000114030	KPNA1	764	0.00154316	0.0621713	0.00032144	0.0120264	0.923938	SBP	Thyroid
rs7629936	Metabolic Syndrome	ENSG00000114378	HYAL1	262	1.6649e-05	2.15961e-05	0.00381824	0.0039606	0.992183	T2D	Cells Cultured fibroblasts
rs7629936	Metabolic Syndrome	ENSG00000114378	HYAL1	262	0.000355698	0.000498226	0.0815747	0.113458	0.804114	T2D	Skin Sun Exposed Lower leg
rs7629936	Metabolic Syndrome	ENSG00000114378	HYAL1	262	7.05087e-05	1.89359e-05	0.0161702	0.00336231	0.980378	T2D	Thyroid
rs6797587	Vascular dysfunction	ENSG00000114646	CSPG5	247	3.11954e-05	0.000207207	0.0108819	0.0713623	0.917517	SBP	Adrenal Gland
rs6797587	Vascular dysfunction	ENSG00000114646	CSPG5	247	0.000195019	0.000193324	0.0680284	0.0665722	0.865011	SBP	Artery Aorta
rs6797587	Vascular dysfunction	ENSG00000114646	CSPG5	247	0.000184996	0.000224769	0.064532	0.0775485	0.85751	SBP	Colon Sigmoid
rs6797587	Vascular dysfunction	ENSG00000114646	CSPG5	247	9.89094e-05	0.000361812	0.0345025	0.125371	0.839666	SBP	Skin Not Sun Exposed Suprapubic
rs7638388	Metabolic Syndrome	ENSG00000114650	SCAP	189	0.000604634	0.000375702	0.00362368	0.00125751	0.994138	T2D	Whole Blood
rs6797587	Vascular dysfunction	ENSG00000114650	SCAP	247	0.000126432	0.00022877	0.0441031	0.078925	0.876617	SBP	Skin Not Sun Exposed Suprapubic
rs4681516	Reduced beta-cell function	ENSG00000114744	COMMD2	828	5.94459e-20	0.00516511	1.27816e-18	0.110171	0.884664	T2D	Thyroid
rs7633673	Higher adiposity	ENSG00000114771	AADAC	292	6.30157e-05	2.94361e-05	0.0454833	0.0203122	0.934112	T2D	Stomach
rs11692908	Reduced beta-cell function	ENSG00000115020	PIKFYVE	463	0.00498965	0.00164859	0.137521	0.0446259	0.811215	T2D	Brain Hypothalamus
rs12233099	Metabolic Syndrome	ENSG00000115221	ITGB6	454	1.92647e-09	8.20068e-06	6.92286e-06	0.028498	0.971487	T2D	Brain Substantia nigra
rs12233099	Metabolic Syndrome	ENSG00000115221	ITGB6	458	2.00147e-42	6.46721e-06	7.19238e-39	0.0222625	0.977731	T2D	Adipose Subcutaneous
rs12233099	Metabolic Syndrome	ENSG00000115221	ITGB6	458	1.99873e-26	7.01777e-06	7.18252e-23	0.0242429	0.97575	T2D	Adipose Visceral Omentum
rs12233099	Metabolic Syndrome	ENSG00000115221	ITGB6	458	5.95543e-14	4.71519e-06	2.14011e-10	0.0159602	0.984035	T2D	Adrenal Gland
rs12233099	Metabolic Syndrome	ENSG00000115221	ITGB6	458	6.21315e-14	8.02929e-06	2.23272e-10	0.0278815	0.97211	T2D	Artery Aorta
rs12233099	Metabolic Syndrome	ENSG00000115221	ITGB6	458	9.81707e-22	7.58274e-06	3.52781e-18	0.0262752	0.973717	T2D	Artery Tibial
rs12233099	Metabolic Syndrome	ENSG00000115221	ITGB6	458	1.22491e-13	9.83841e-06	4.40176e-10	0.0343892	0.965601	T2D	Brain Hypothalamus
rs12233099	Metabolic Syndrome	ENSG00000115221	ITGB6	458	9.21743e-14	1.41267e-06	3.31232e-10	0.00408057	0.995918	T2D	Brain Spinal cord cervical c-1
rs12233099	Metabolic Syndrome	ENSG00000115221	ITGB6	458	8.00451e-10	2.23797e-06	2.87646e-06	0.00704929	0.992946	T2D	Breast Mammary Tissue
rs12233099	Metabolic Syndrome	ENSG00000115221	ITGB6	458	4.98444e-12	5.70478e-06	1.79118e-08	0.0195199	0.980474	T2D	Colon Sigmoid
rs12233099	Metabolic Syndrome	ENSG00000115221	ITGB6	458	4.9267e-12	1.77332e-06	1.77043e-08	0.00537788	0.99462	T2D	Esophagus Gastroesophageal Junction
rs12233099	Metabolic Syndrome	ENSG00000115221	ITGB6	458	7.76569e-11	6.90418e-06	2.79064e-07	0.0238343	0.976158	T2D	Esophagus Muscularis
rs12233099	Metabolic Syndrome	ENSG00000115221	ITGB6	458	8.42545e-07	4.04923e-06	0.00302772	0.0135677	0.9834	T2D	Heart Left Ventricle
rs12233099	Metabolic Syndrome	ENSG00000115221	ITGB6	458	2.33804e-40	9.70708e-06	8.40185e-37	0.0339167	0.966074	T2D	Nerve Tibial
rs12233099	Metabolic Syndrome	ENSG00000115221	ITGB6	458	3.61925e-05	6.35604e-06	0.130059	0.0219928	0.847905	T2D	Ovary
rs12233099	Metabolic Syndrome	ENSG00000115221	ITGB6	458	5.03002e-14	1.17781e-06	1.80756e-10	0.00323574	0.996763	T2D	Testis
rs1260326	Inverse T2D-BP risk	ENSG00000115226	FNDC4	330	5.64018e-23	0.117856	1.99324e-23	0.0408088	0.841336	SBP	Spleen
rs1275988	Inverse T2D-BP risk	ENSG00000115234	SNX17	407	1.19751e-08	1.44932e-09	0.11604	0.0131733	0.870787	SBP	Brain Frontal Cortex BA9
rs4666068	Inverse T2D-BP risk	ENSG00000115241	PPM1G	275	0.019685	0.00336964	0.150696	0.0249947	0.801254	SBP	Heart Atrial Appendage
rs12474446	Vascular dysfunction	ENSG00000115252	PDE1A	559	0.00117009	0.0206984	0.00387959	0.0677216	0.90653	SBP	Brain Cortex
rs12474446	Vascular dysfunction	ENSG00000115252	PDE1A	559	0.0114958	0.023817	0.0381157	0.07812	0.848452	SBP	Brain Nucleus accumbens basal ganglia
rs1032412	Reduced beta-cell function	ENSG00000115271	GCA	575	0.00547996	0.00238475	0.0277169	0.0111084	0.95331	T2D	Skin Sun Exposed Lower leg
rs2919126	Reduced beta-cell function	ENSG00000115310	RTN4	596	9.91985e-10	0.00801072	2.75177e-09	0.0212511	0.970738	T2D	Adipose Subcutaneous
rs2919126	Reduced beta-cell function	ENSG00000115310	RTN4	596	2.78955e-05	0.0211136	7.73823e-05	0.0576482	0.921133	T2D	Artery Aorta
rs2919126	Reduced beta-cell function	ENSG00000115310	RTN4	596	0.00160687	0.048606	0.00445748	0.134022	0.811307	T2D	Brain Cortex
rs2919126	Reduced beta-cell function	ENSG00000115310	RTN4	596	0.0259749	0.0253348	0.0720546	0.0694717	0.807164	T2D	Brain Nucleus accumbens basal ganglia
rs2919126	Reduced beta-cell function	ENSG00000115310	RTN4	596	8.12832e-07	0.0334415	2.2548e-06	0.0918922	0.874663	T2D	Cells Cultured fibroblasts
rs2919126	Reduced beta-cell function	ENSG00000115310	RTN4	596	5.21944e-05	0.00883581	0.000144788	0.0235432	0.967424	T2D	Colon Transverse
rs2919126	Reduced beta-cell function	ENSG00000115310	RTN4	596	1.37209e-05	0.00926523	3.8062e-05	0.0247359	0.965947	T2D	Esophagus Gastroesophageal Junction
rs2919126	Reduced beta-cell function	ENSG00000115310	RTN4	596	0.00379135	0.0139027	0.0105172	0.0376322	0.934156	T2D	Esophagus Muscularis
rs2919126	Reduced beta-cell function	ENSG00000115310	RTN4	596	3.27001e-13	0.00380273	9.07104e-13	0.00956218	0.986635	T2D	Nerve Tibial
rs2919126	Reduced beta-cell function	ENSG00000115310	RTN4	596	5.8827e-05	0.0104415	0.000163187	0.0280034	0.961333	T2D	Stomach
rs2919126	Reduced beta-cell function	ENSG00000115310	RTN4	596	2.21166e-05	0.0355956	6.13515e-05	0.097876	0.866445	T2D	Whole Blood
rs2919126	Reduced beta-cell function	ENSG00000115310	RTN4	807	1.43271e-05	0.00787697	4.14228e-05	0.0218038	0.970263	T2D	Pancreatic Islet
rs13406280	Reduced beta-cell function	ENSG00000115339	GALNT3	331	0.000955526	0.00184274	0.0538178	0.102948	0.840436	T2D	Brain Hypothalamus
rs13406280	Reduced beta-cell function	ENSG00000115339	GALNT3	332	9.47169e-08	0.000888241	5.33478e-06	0.0490787	0.950028	T2D	Stomach
rs13406280	Reduced beta-cell function	ENSG00000115339	GALNT3	332	6.08768e-08	0.000871508	3.42879e-06	0.0481353	0.95099	T2D	Uterus
rs13406280	Reduced beta-cell function	ENSG00000115339	GALNT3	477	5.02389e-05	0.000905308	0.00289255	0.0511789	0.944973	T2D	Pancreatic Islet
rs7592578	Inverse T2D-BP risk	ENSG00000115419	GLS	453	0.000463274	0.0233976	0.000636813	0.0312178	0.944284	SBP	Adipose Subcutaneous
rs7592578	Inverse T2D-BP risk	ENSG00000115419	GLS	453	0.000678986	0.0533227	0.000933328	0.0724243	0.872641	SBP	Adipose Visceral Omentum
rs7592578	Inverse T2D-BP risk	ENSG00000115419	GLS	453	0.0519018	0.0198818	0.0713438	0.026499	0.830373	SBP	Brain Frontal Cortex BA9
rs7592578	Inverse T2D-BP risk	ENSG00000115419	GLS	453	0.000173282	0.0192304	0.000238192	0.0254791	0.954879	SBP	Colon Transverse
rs7592578	Inverse T2D-BP risk	ENSG00000115419	GLS	453	0.0290061	0.0273631	0.0398716	0.0367461	0.867013	SBP	Esophagus Gastroesophageal Junction
rs7592578	Inverse T2D-BP risk	ENSG00000115419	GLS	453	0.00257312	0.0638704	0.00353699	0.0869526	0.843067	SBP	Esophagus Mucosa
rs7592578	Inverse T2D-BP risk	ENSG00000115419	GLS	453	5.67085e-05	0.0195248	7.7951e-05	0.0258842	0.954456	SBP	Esophagus Muscularis
rs7592578	Inverse T2D-BP risk	ENSG00000115419	GLS	453	0.0406432	0.0219029	0.0558678	0.0292552	0.852331	SBP	Heart Left Ventricle
rs7592578	Inverse T2D-BP risk	ENSG00000115419	GLS	453	1.03701e-12	0.0196884	1.42546e-12	0.0261093	0.954202	SBP	Muscle Skeletal
rs7592578	Inverse T2D-BP risk	ENSG00000115419	GLS	453	0.000155533	0.0197176	0.000213794	0.0261499	0.953763	SBP	Nerve Tibial
rs7592578	Inverse T2D-BP risk	ENSG00000115419	GLS	453	0.00921017	0.0185987	0.0126602	0.0246307	0.9349	SBP	Stomach
rs7592578	Inverse T2D-BP risk	ENSG00000115419	GLS	453	1.45581e-10	0.0200782	2.00115e-10	0.026646	0.953276	SBP	Testis
rs4832290	Higher adiposity	ENSG00000115561	CHMP3	543	0.0046628	0.043949	0.00886203	0.0826688	0.859857	T2D	Brain Cortex
rs4832290	Higher adiposity	ENSG00000115561	CHMP3	543	0.00482216	0.0252903	0.0091649	0.0471527	0.91357	T2D	Brain Hypothalamus
rs4832290	Higher adiposity	ENSG00000115561	CHMP3	543	0.00815658	0.0351467	0.0155023	0.0659238	0.875271	T2D	Ovary
rs6734118	Inverse T2D-BP risk	ENSG00000115816	CEBPZ	773	2.13041e-15	0.000224878	2.6105e-13	0.0265823	0.973193	SBP	Muscle Skeletal
rs11585808	Inverse T2D-BP risk	ENSG00000116138	DNAJC16	644	0.000956038	0.00166389	0.0717322	0.124041	0.801607	SBP	Liver
rs11583755	Metabolic Syndrome	ENSG00000116273	PHF13	422	0.000202403	0.000579465	0.0137351	0.0383754	0.947108	T2D	Spleen
rs11583755	Metabolic Syndrome	ENSG00000116273	PHF13	422	1.30685e-24	0.000373111	8.86827e-23	0.0243441	0.975283	T2D	Whole Blood
rs10797979	Vascular dysfunction	ENSG00000116667	C1orf21	433	1.24029e-11	0.0305212	6.67556e-11	0.163467	0.806012	SBP	Colon Sigmoid
rs10797979	Vascular dysfunction	ENSG00000116667	C1orf21	433	7.32879e-05	0.0181132	0.000394454	0.0966052	0.884814	SBP	Colon Transverse
rs11585808	Inverse T2D-BP risk	ENSG00000116771	AGMAT	345	0.00133791	0.00158456	0.0883458	0.103828	0.804904	SBP	Liver
rs11585808	Inverse T2D-BP risk	ENSG00000116771	AGMAT	644	0.00116838	0.00119984	0.0876641	0.0892044	0.820763	SBP	Skin Sun Exposed Lower leg
rs11585808	Inverse T2D-BP risk	ENSG00000116786	PLEKHM2	644	1.56552e-11	0.00101638	1.17462e-09	0.0753362	0.923647	SBP	Brain Cerebellar Hemisphere
rs11585808	Inverse T2D-BP risk	ENSG00000116786	PLEKHM2	644	0.000764393	0.00164963	0.0573529	0.122956	0.817278	SBP	Colon Sigmoid
rs11585808	Inverse T2D-BP risk	ENSG00000116786	PLEKHM2	644	1.45359e-11	0.000349728	1.09064e-09	0.0252659	0.974384	SBP	Esophagus Mucosa
rs11240351	Metabolic Syndrome	ENSG00000117222	RBBP5	578	8.88873e-05	0.000118096	0.0588091	0.07727	0.863714	T2D	Brain Spinal cord cervical c-1
rs11240351	Metabolic Syndrome	ENSG00000117222	RBBP5	578	9.77137e-05	3.93708e-05	0.0646487	0.0251382	0.910076	T2D	Cells EBV-transformed lymphocytes
rs11240351	Metabolic Syndrome	ENSG00000117222	RBBP5	579	3.40725e-06	3.42966e-05	0.00225428	0.0217151	0.975993	T2D	Adipose Visceral Omentum
rs11240351	Metabolic Syndrome	ENSG00000117222	RBBP5	579	9.1148e-07	5.13002e-05	0.000603048	0.0329745	0.96637	T2D	Breast Mammary Tissue
rs11240351	Metabolic Syndrome	ENSG00000117222	RBBP5	579	9.7072e-05	0.000116569	0.0642242	0.0762641	0.859298	T2D	Prostate
rs11240351	Metabolic Syndrome	ENSG00000117222	RBBP5	579	8.83242e-07	0.000259811	0.000584365	0.171067	0.828088	T2D	Small Intestine Terminal Ileum
rs652941	Inverse T2D-BP risk	ENSG00000117399	CDC20	308	0.00948471	0.00686078	0.0916277	0.0654525	0.826574	SBP	Brain Hippocampus
rs652941	Inverse T2D-BP risk	ENSG00000117399	CDC20	308	0.0041336	0.00803485	0.0399329	0.0767501	0.871149	SBP	Cells Cultured fibroblasts
rs652941	Inverse T2D-BP risk	ENSG00000117399	CDC20	308	0.0043864	0.0121528	0.0423751	0.116578	0.824508	SBP	Esophagus Mucosa
rs652941	Inverse T2D-BP risk	ENSG00000117399	CDC20	308	0.00155558	0.00917039	0.0150278	0.0877047	0.886542	SBP	Pituitary
rs652941	Inverse T2D-BP risk	ENSG00000117399	CDC20	308	0.00256695	0.00983052	0.0247982	0.0940997	0.868705	SBP	Thyroid
rs3008225	Metabolic Syndrome	ENSG00000117640	MTFR1L	413	9.13705e-06	0.0169227	7.72535e-05	0.14224	0.840751	T2D	Esophagus Mucosa
rs3008225	Metabolic Syndrome	ENSG00000117640	MTFR1L	413	8.38572e-09	0.0130931	7.09011e-08	0.109825	0.877082	T2D	Esophagus Muscularis
rs3008225	Metabolic Syndrome	ENSG00000117640	MTFR1L	413	5.3474e-05	0.0125178	0.000452121	0.104955	0.882021	T2D	Heart Atrial Appendage
rs3008225	Metabolic Syndrome	ENSG00000117640	MTFR1L	413	0.00362257	0.0121814	0.0306287	0.102142	0.851426	T2D	Lung
rs3008225	Metabolic Syndrome	ENSG00000117640	MTFR1L	413	2.52797e-08	0.0172508	2.13739e-07	0.145017	0.837731	T2D	Muscle Skeletal
rs3008225	Metabolic Syndrome	ENSG00000117640	MTFR1L	413	0.000146639	0.0168558	0.00123983	0.141675	0.840082	T2D	Skin Sun Exposed Lower leg
rs3008225	Metabolic Syndrome	ENSG00000117640	MTFR1L	413	0.00510972	0.0157101	0.0432025	0.132024	0.803953	T2D	Stomach
rs3008225	Metabolic Syndrome	ENSG00000117640	MTFR1L	413	7.1056e-09	0.0120075	6.00776e-08	0.100636	0.887357	T2D	Testis
rs2048558	Reduced beta-cell function	ENSG00000118292	C1orf54	371	0.0609328	0.0298446	0.052809	0.0250342	0.831379	T2D	Artery Aorta
rs2048558	Reduced beta-cell function	ENSG00000118292	C1orf54	371	0.0291864	0.0780431	0.0252951	0.0668374	0.800638	T2D	Breast Mammary Tissue
rs2048558	Reduced beta-cell function	ENSG00000118292	C1orf54	371	0.00178664	0.093622	0.00154844	0.0803172	0.822726	T2D	Nerve Tibial
rs9352801	Reduced beta-cell function	ENSG00000118402	ELOVL4	341	8.26119e-05	0.00462882	0.00219258	0.121981	0.871115	T2D	Liver
rs9352801	Reduced beta-cell function	ENSG00000118402	ELOVL4	497	8.99095e-16	0.00263722	2.78226e-14	0.0806923	0.916671	T2D	Adipose Subcutaneous
rs9352801	Reduced beta-cell function	ENSG00000118402	ELOVL4	497	8.38359e-08	0.00233625	2.59431e-06	0.0713691	0.926292	T2D	Adipose Visceral Omentum
rs9352801	Reduced beta-cell function	ENSG00000118402	ELOVL4	497	5.14134e-13	0.00231261	1.59099e-11	0.0706368	0.927051	T2D	Artery Aorta
rs9352801	Reduced beta-cell function	ENSG00000118402	ELOVL4	497	4.04705e-05	0.00233712	0.00125236	0.0713974	0.924973	T2D	Artery Coronary
rs9352801	Reduced beta-cell function	ENSG00000118402	ELOVL4	497	5.22162e-16	0.00227308	1.61584e-14	0.0694124	0.928315	T2D	Artery Tibial
rs9352801	Reduced beta-cell function	ENSG00000118402	ELOVL4	497	1.6772e-05	0.00230742	0.000519011	0.0704766	0.92668	T2D	Breast Mammary Tissue
rs9352801	Reduced beta-cell function	ENSG00000118402	ELOVL4	497	8.92378e-06	0.00303518	0.000276147	0.0930202	0.90366	T2D	Cells Cultured fibroblasts
rs9352801	Reduced beta-cell function	ENSG00000118402	ELOVL4	497	1.37657e-09	0.00237478	4.2598e-08	0.0725628	0.925062	T2D	Esophagus Muscularis
rs9352801	Reduced beta-cell function	ENSG00000118402	ELOVL4	497	4.97818e-05	0.00226816	0.0015405	0.0692616	0.92688	T2D	Heart Atrial Appendage
rs9352801	Reduced beta-cell function	ENSG00000118402	ELOVL4	497	0.000942178	0.00243106	0.0291558	0.0743363	0.893135	T2D	Heart Left Ventricle
rs9352801	Reduced beta-cell function	ENSG00000118402	ELOVL4	497	8.98657e-08	0.00240042	2.7809e-06	0.0733569	0.92424	T2D	Lung
rs9352801	Reduced beta-cell function	ENSG00000118402	ELOVL4	497	0.00201841	0.00348227	0.0624599	0.106934	0.825105	T2D	Muscle Skeletal
rs9352801	Reduced beta-cell function	ENSG00000118402	ELOVL4	497	8.43736e-16	0.0024775	2.61095e-14	0.0757447	0.921778	T2D	Nerve Tibial
rs9352801	Reduced beta-cell function	ENSG00000118402	ELOVL4	497	1.82037e-06	0.00237887	5.63314e-05	0.0726894	0.924874	T2D	Spleen
rs9352801	Reduced beta-cell function	ENSG00000118402	ELOVL4	497	0.00358275	0.00249879	0.110868	0.0765187	0.806531	T2D	Thyroid
rs2608953	Higher adiposity	ENSG00000118520	ARG1	391	0.0282146	0.00522816	0.120505	0.021505	0.824548	T2D	Esophagus Muscularis
rs2608953	Higher adiposity	ENSG00000118520	ARG1	391	0.0245798	0.00846792	0.10498	0.0353399	0.826632	T2D	Heart Atrial Appendage
rs2608953	Higher adiposity	ENSG00000118520	ARG1	391	8.95224e-05	0.0041427	0.000382351	0.0167148	0.978671	T2D	Lung
rs2608953	Higher adiposity	ENSG00000118520	ARG1	391	6.83801e-143	0.0167912	2.92052e-142	0.0708031	0.912406	T2D	Skin Not Sun Exposed Suprapubic
rs2608953	Higher adiposity	ENSG00000118520	ARG1	391	1.99445e-167	0.0167912	8.51831e-167	0.0708031	0.912406	T2D	Skin Sun Exposed Lower leg
rs2608953	Higher adiposity	ENSG00000118520	ARG1	391	1.24646e-15	0.0169042	5.32365e-15	0.0712864	0.911809	T2D	Spleen
rs2608953	Higher adiposity	ENSG00000118520	ARG1	391	0.0163137	0.00432993	0.0696761	0.0176011	0.892079	T2D	Thyroid
rs2608953	Higher adiposity	ENSG00000118520	ARG1	391	2.30838e-70	0.0167912	9.85912e-70	0.0708031	0.912406	T2D	Whole Blood
rs2707450	Metabolic Syndrome	ENSG00000118579	MED28	459	0.00156589	0.00126247	0.0558528	0.0441331	0.897186	T2D	Colon Transverse
rs2707450	Metabolic Syndrome	ENSG00000118579	MED28	459	0.00116611	0.00227906	0.0415932	0.0804158	0.874546	T2D	Skin Sun Exposed Lower leg
rs2707450	Metabolic Syndrome	ENSG00000118579	MED28	459	0.00274552	0.0013978	0.0979282	0.0490084	0.84892	T2D	Thyroid
rs6532181	Reduced beta-cell function	ENSG00000118804	STBD1	954	6.43599e-07	0.156956	1.64418e-07	0.0392934	0.80375	T2D	Testis
rs12921187	Inverse T2D-BP risk	ENSG00000118898	PPL	812	0.00130101	0.000884583	0.0920047	0.0617119	0.844098	SBP	Brain Cerebellum
rs12921187	Inverse T2D-BP risk	ENSG00000118900	UBN1	813	0.000431395	0.00183268	0.0305074	0.128765	0.838463	SBP	Heart Left Ventricle
rs9569738	Inverse T2D-BP risk	ENSG00000118946	PCDH17	486	0.0311266	0.0352881	0.0418504	0.0466005	0.845134	SBP	Brain Substantia nigra
rs6712905	Higher adiposity	ENSG00000118997	DNAH7	497	0.00116245	0.0345767	0.0015953	0.0465356	0.91613	T2D	Vagina
rs6712905	Higher adiposity	ENSG00000118997	DNAH7	499	8.11169e-27	0.0309607	1.11363e-26	0.0415774	0.927462	T2D	Adipose Subcutaneous
rs6712905	Higher adiposity	ENSG00000118997	DNAH7	499	0.00380949	0.0546641	0.00522993	0.0741845	0.862112	T2D	Adrenal Gland
rs6712905	Higher adiposity	ENSG00000118997	DNAH7	499	5.61725e-11	0.0330578	7.71174e-11	0.0444615	0.922481	T2D	Artery Tibial
rs6712905	Higher adiposity	ENSG00000118997	DNAH7	499	1.83147e-29	0.028185	2.51437e-29	0.0377602	0.934055	T2D	Nerve Tibial
rs6712905	Higher adiposity	ENSG00000118997	DNAH7	499	0.0120962	0.0471272	0.0166064	0.0638391	0.860331	T2D	Small Intestine Terminal Ileum
rs4930726	Metabolic Syndrome	ENSG00000119242	CCDC92	260	0.000391215	0.00201652	0.0154507	0.0787372	0.903404	T2D	Liver
rs4930726	Metabolic Syndrome	ENSG00000119242	CCDC92	434	1.6398e-15	0.00256193	7.89492e-14	0.122471	0.874968	T2D	Adipose Subcutaneous
rs4930726	Metabolic Syndrome	ENSG00000119242	CCDC92	434	1.80303e-25	0.00241918	8.68078e-24	0.11559	0.88199	T2D	Adipose Visceral Omentum
rs4930726	Metabolic Syndrome	ENSG00000119242	CCDC92	434	2.7767e-12	0.00140607	1.33686e-10	0.0667643	0.93183	T2D	Adrenal Gland
rs4930726	Metabolic Syndrome	ENSG00000119242	CCDC92	434	0.00166448	0.00201301	0.0801374	0.0960974	0.820088	T2D	Brain Caudate basal ganglia
rs4930726	Metabolic Syndrome	ENSG00000119242	CCDC92	434	1.22591e-11	0.00258644	5.90221e-10	0.123652	0.873762	T2D	Heart Atrial Appendage
rs4930726	Metabolic Syndrome	ENSG00000119242	CCDC92	434	9.86035e-08	0.0020778	4.74731e-06	0.0991377	0.89878	T2D	Liver
rs4930726	Metabolic Syndrome	ENSG00000119242	CCDC92	434	2.86403e-06	0.00275039	0.00013789	0.131554	0.865555	T2D	Lung
rs4930726	Metabolic Syndrome	ENSG00000119242	CCDC92	434	0.00015135	0.00188193	0.00728682	0.0897055	0.900974	T2D	Ovary
rs4930726	Metabolic Syndrome	ENSG00000119242	CCDC92	434	8.25855e-06	0.0023671	0.000397612	0.113081	0.884146	T2D	Pancreas
rs4930726	Metabolic Syndrome	ENSG00000119242	CCDC92	434	1.83349e-05	0.00202074	0.000882742	0.096389	0.900689	T2D	Stomach
rs4930726	Metabolic Syndrome	ENSG00000119242	CCDC92	434	8.6291e-10	0.00314189	4.15452e-08	0.150421	0.846437	T2D	Thyroid
rs4489409	Vascular dysfunction	ENSG00000119487	MAPKAP1	257	7.68445e-05	0.0454266	0.000144271	0.0844157	0.869937	SBP	Cells Cultured fibroblasts
rs4489409	Vascular dysfunction	ENSG00000119487	MAPKAP1	257	0.000218232	0.0223664	0.000409718	0.0410557	0.93595	SBP	Spleen
rs8013933	Vascular dysfunction	ENSG00000119632	IFI27L2	776	0.000721415	0.000479709	0.0169616	0.0103072	0.97153	SBP	Colon Sigmoid
rs12586772	Reduced beta-cell function	ENSG00000119655	NPC2	480	0.000137567	0.000831725	0.00818278	0.0485306	0.942317	T2D	Artery Coronary
rs12586772	Reduced beta-cell function	ENSG00000119655	NPC2	481	4.62768e-05	0.00088833	0.00275265	0.0518955	0.944417	T2D	Adipose Subcutaneous
rs12586772	Reduced beta-cell function	ENSG00000119655	NPC2	481	1.90892e-05	0.000963588	0.00113547	0.0563749	0.941507	T2D	Artery Aorta
rs12586772	Reduced beta-cell function	ENSG00000119655	NPC2	481	1.77057e-15	0.000755751	1.05317e-13	0.0439985	0.955246	T2D	Artery Tibial
rs12586772	Reduced beta-cell function	ENSG00000119655	NPC2	481	2.74956e-05	0.000902546	0.0016355	0.0527408	0.944694	T2D	Cells Cultured fibroblasts
rs12586772	Reduced beta-cell function	ENSG00000119655	NPC2	481	5.39493e-05	0.000828291	0.00320903	0.0483211	0.947588	T2D	Esophagus Mucosa
rs12586772	Reduced beta-cell function	ENSG00000119655	NPC2	481	9.4021e-06	0.000925776	0.000559258	0.0541229	0.944383	T2D	Esophagus Muscularis
rs12586772	Reduced beta-cell function	ENSG00000119655	NPC2	481	0.000312733	0.000801085	0.0186021	0.0467168	0.933567	T2D	Heart Atrial Appendage
rs12586772	Reduced beta-cell function	ENSG00000119655	NPC2	481	0.000516552	0.000870846	0.0307257	0.0508829	0.917004	T2D	Lung
rs12586772	Reduced beta-cell function	ENSG00000119655	NPC2	481	5.52544e-08	0.00101962	3.28666e-06	0.0597102	0.939267	T2D	Nerve Tibial
rs12586772	Reduced beta-cell function	ENSG00000119655	NPC2	481	1.54795e-06	0.000962119	9.20753e-05	0.0562864	0.942658	T2D	Skin Not Sun Exposed Suprapubic
rs12586772	Reduced beta-cell function	ENSG00000119655	NPC2	481	2.30176e-10	0.00080279	1.36914e-08	0.0467994	0.952398	T2D	Skin Sun Exposed Lower leg
rs12586772	Reduced beta-cell function	ENSG00000119655	NPC2	481	0.00215459	0.000991248	0.12816	0.0581512	0.810543	T2D	Stomach
rs12586772	Reduced beta-cell function	ENSG00000119655	NPC2	481	1.6564e-05	0.000818386	0.000985265	0.047729	0.950451	T2D	Testis
rs12586772	Reduced beta-cell function	ENSG00000119655	NPC2	481	6.68044e-18	0.000756125	3.97368e-16	0.0440209	0.955223	T2D	Thyroid
rs12586772	Reduced beta-cell function	ENSG00000119655	NPC2	481	2.51527e-07	0.0026445	1.49614e-05	0.15646	0.84088	T2D	Whole Blood
rs6731373	Inverse T2D-BP risk	ENSG00000119865	CNRIP1	554	0.0187318	0.0639404	0.00605995	0.019794	0.891474	SBP	Whole Blood
rs932764	Vascular dysfunction	ENSG00000119969	HELLS	380	8.67027e-09	1.35152e-09	0.0692355	0.00987155	0.920893	SBP	Esophagus Gastroesophageal Junction
rs932764	Vascular dysfunction	ENSG00000119969	HELLS	380	1.46078e-08	2.66225e-09	0.116649	0.0203962	0.862955	SBP	Pancreas
rs932764	Vascular dysfunction	ENSG00000119969	HELLS	380	1.73139e-09	1.5087e-08	0.0138259	0.119609	0.866565	SBP	Skin Sun Exposed Lower leg
rs932764	Vascular dysfunction	ENSG00000119969	HELLS	380	6.13898e-12	1.46085e-09	4.90222e-05	0.0106762	0.989275	SBP	Thyroid
rs2860840	Inverse T2D-BP risk	ENSG00000119969	HELLS	509	0.000515065	0.0010997	0.00463598	0.00891335	0.984836	SBP	Ovary
rs2860840	Inverse T2D-BP risk	ENSG00000119969	HELLS	510	7.94614e-06	0.00105744	7.15227e-05	0.00852758	0.990336	SBP	Adipose Visceral Omentum
rs2860840	Inverse T2D-BP risk	ENSG00000119969	HELLS	510	0.00195093	0.00111118	0.0175602	0.00903127	0.970346	SBP	Artery Aorta
rs2860840	Inverse T2D-BP risk	ENSG00000119969	HELLS	510	0.00350464	0.00147461	0.031545	0.0123217	0.951154	SBP	Artery Tibial
rs2860840	Inverse T2D-BP risk	ENSG00000119969	HELLS	510	0.00260065	0.00452303	0.0234083	0.0397818	0.929686	SBP	Brain Cerebellar Hemisphere
rs2860840	Inverse T2D-BP risk	ENSG00000119969	HELLS	510	0.00429379	0.00465141	0.0386481	0.0409555	0.911451	SBP	Brain Cerebellum
rs2860840	Inverse T2D-BP risk	ENSG00000119969	HELLS	510	0.000522842	0.00113429	0.00470607	0.00922527	0.984412	SBP	Brain Frontal Cortex BA9
rs2860840	Inverse T2D-BP risk	ENSG00000119969	HELLS	510	6.36244e-06	0.00104019	5.72679e-05	0.00837216	0.990524	SBP	Breast Mammary Tissue
rs2860840	Inverse T2D-BP risk	ENSG00000119969	HELLS	510	3.84615e-05	0.00104713	0.000346189	0.00843498	0.990133	SBP	Esophagus Gastroesophageal Junction
rs2860840	Inverse T2D-BP risk	ENSG00000119969	HELLS	510	0.00155928	0.00126626	0.0140349	0.0104248	0.972715	SBP	Esophagus Muscularis
rs2860840	Inverse T2D-BP risk	ENSG00000119969	HELLS	510	0.000514172	0.00130636	0.00462803	0.0107757	0.982776	SBP	Pancreas
rs2860840	Inverse T2D-BP risk	ENSG00000119969	HELLS	510	3.96894e-06	0.00157537	3.57241e-05	0.0131946	0.98519	SBP	Skin Not Sun Exposed Suprapubic
rs2860840	Inverse T2D-BP risk	ENSG00000119969	HELLS	510	1.60393e-07	0.00103729	1.44368e-06	0.00834592	0.990615	SBP	Skin Sun Exposed Lower leg
rs2860840	Inverse T2D-BP risk	ENSG00000119969	HELLS	510	2.12492e-11	0.00111901	1.91263e-10	0.00908233	0.989799	SBP	Thyroid
rs2860840	Inverse T2D-BP risk	ENSG00000119969	HELLS	510	0.000227496	0.00109129	0.00204768	0.00883479	0.987799	SBP	Whole Blood
rs17608766	Vascular dysfunction	ENSG00000120071	KANSL1	570	1.08509e-08	1.79032e-08	0.0652699	0.106863	0.827867	SBP	Ovary
rs17608766	Vascular dysfunction	ENSG00000120071	KANSL1	571	7.17649e-09	1.56398e-08	0.0431677	0.0932121	0.86362	SBP	Muscle Skeletal
rs17608766	Vascular dysfunction	ENSG00000120071	KANSL1	571	7.27119e-09	2.27149e-08	0.0437373	0.135813	0.82045	SBP	Thyroid
rs17080102	Inverse T2D-BP risk	ENSG00000120278	PLEKHG1	795	1.06565e-05	0.00636127	0.000242603	0.143969	0.849416	SBP	Spleen
rs474513	Metabolic Syndrome	ENSG00000120437	ACAT2	735	7.91534e-06	1.31555e-05	0.0570916	0.0940392	0.848848	T2D	Cells Cultured fibroblasts
rs3753693	Higher adiposity	ENSG00000120656	TAF12	331	0.000294278	0.000664	0.0280783	0.0624467	0.908517	T2D	Cells Cultured fibroblasts
rs7334971	Reduced beta-cell function	ENSG00000120662	MTRF1	250	0.00889495	0.00371888	0.047647	0.0189999	0.920739	T2D	Artery Tibial
rs7334971	Reduced beta-cell function	ENSG00000120688	WBP4	250	8.19882e-05	0.00386385	0.000439181	0.0197213	0.975894	T2D	Artery Aorta
rs7334971	Reduced beta-cell function	ENSG00000120688	WBP4	250	0.0160817	0.0049281	0.0861437	0.0255307	0.867316	T2D	Artery Coronary
rs7334971	Reduced beta-cell function	ENSG00000120688	WBP4	250	1.13247e-11	0.0042062	6.06623e-11	0.0215568	0.974237	T2D	Heart Atrial Appendage
rs10841878	Reduced beta-cell function	ENSG00000121350	PYROXD1	253	4.37223e-05	0.00994868	0.000507444	0.11459	0.87491	T2D	Adipose Subcutaneous
rs10841878	Reduced beta-cell function	ENSG00000121350	PYROXD1	253	8.86289e-05	0.0154512	0.00102863	0.178522	0.804909	T2D	Artery Aorta
rs10841878	Reduced beta-cell function	ENSG00000121350	PYROXD1	253	8.3733e-09	0.0123193	9.71809e-08	0.142132	0.845548	T2D	Artery Tibial
rs10841878	Reduced beta-cell function	ENSG00000121350	PYROXD1	253	0.000506867	0.0102181	0.00588273	0.117726	0.865666	T2D	Esophagus Gastroesophageal Junction
rs10841878	Reduced beta-cell function	ENSG00000121350	PYROXD1	253	1.67027e-05	0.00990344	0.000193852	0.114064	0.875822	T2D	Heart Atrial Appendage
rs10841878	Reduced beta-cell function	ENSG00000121350	PYROXD1	253	7.24818e-05	0.0124495	0.000841228	0.143646	0.84299	T2D	Lung
rs10841878	Reduced beta-cell function	ENSG00000121350	PYROXD1	253	0.000395796	0.00897504	0.00459363	0.103282	0.882753	T2D	Nerve Tibial
rs12805422	Reduced beta-cell function	ENSG00000121653	MAPK8IP1	515	4.88574e-05	7.30075e-05	0.0243034	0.0353764	0.940198	T2D	Heart Atrial Appendage
rs12805422	Reduced beta-cell function	ENSG00000121653	MAPK8IP1	515	0.000130735	0.000113915	0.0650324	0.0557863	0.878937	T2D	Thyroid
rs12805422	Reduced beta-cell function	ENSG00000121671	CRY2	301	9.79027e-05	8.5922e-05	0.034459	0.0293061	0.936051	T2D	Liver
rs506597	Reduced beta-cell function	ENSG00000121716	PILRB	385	0.00321588	0.0159715	0.0237729	0.117227	0.839813	T2D	Adipose Subcutaneous
rs5744672	Higher adiposity	ENSG00000122008	POLK	403	4.25783e-10	8.70457e-10	0.0162849	0.0323409	0.951374	T2D	Brain Nucleus accumbens basal ganglia
rs5744672	Higher adiposity	ENSG00000122008	POLK	403	3.14313e-09	9.6224e-10	0.120215	0.0359589	0.843826	T2D	Colon Sigmoid
rs2299941	Metabolic Syndrome	ENSG00000122376	SHLD2	354	0.00332862	0.00238718	0.0551257	0.0386338	0.900525	T2D	Thyroid
rs2379829	Inverse T2D-BP risk	ENSG00000122390	NAA60	622	0.000287407	0.0366034	0.000197351	0.0241954	0.938716	SBP	Cells EBV-transformed lymphocytes
rs2379829	Inverse T2D-BP risk	ENSG00000122390	NAA60	623	0.00118696	0.0408707	0.000815168	0.0271387	0.929988	SBP	Adrenal Gland
rs2379829	Inverse T2D-BP risk	ENSG00000122390	NAA60	623	5.8156e-25	0.0295451	3.99397e-25	0.0193395	0.951115	SBP	Cells Cultured fibroblasts
rs2379829	Inverse T2D-BP risk	ENSG00000122390	NAA60	623	0.0426543	0.051691	0.0292936	0.034658	0.841703	SBP	Colon Sigmoid
rs2379829	Inverse T2D-BP risk	ENSG00000122390	NAA60	623	0.0119102	0.0461346	0.00817957	0.0307808	0.902995	SBP	Colon Transverse
rs2379829	Inverse T2D-BP risk	ENSG00000122390	NAA60	623	8.89567e-05	0.0315785	6.10926e-05	0.0207396	0.947532	SBP	Esophagus Gastroesophageal Junction
rs2379829	Inverse T2D-BP risk	ENSG00000122390	NAA60	623	2.39714e-13	0.0277649	1.64628e-13	0.0181139	0.954121	SBP	Esophagus Muscularis
rs2379829	Inverse T2D-BP risk	ENSG00000122390	NAA60	623	0.00338869	0.0334079	0.00232724	0.0220046	0.938872	SBP	Heart Atrial Appendage
rs2379829	Inverse T2D-BP risk	ENSG00000122390	NAA60	623	2.13523e-07	0.0412796	1.46641e-07	0.0274182	0.931302	SBP	Heart Left Ventricle
rs2379829	Inverse T2D-BP risk	ENSG00000122390	NAA60	623	1.45929e-13	0.0276027	1.00219e-13	0.0180023	0.954395	SBP	Lung
rs2379829	Inverse T2D-BP risk	ENSG00000122390	NAA60	623	2.89783e-08	0.032303	1.99014e-08	0.0212382	0.946459	SBP	Muscle Skeletal
rs2379829	Inverse T2D-BP risk	ENSG00000122390	NAA60	623	8.98541e-08	0.0288404	6.17089e-08	0.0188544	0.952305	SBP	Nerve Tibial
rs2379829	Inverse T2D-BP risk	ENSG00000122390	NAA60	623	0.00321098	0.0516763	0.0022052	0.0345813	0.908326	SBP	Pancreas
rs2379829	Inverse T2D-BP risk	ENSG00000122390	NAA60	623	9.20966e-06	0.074515	6.3249e-06	0.0502993	0.87517	SBP	Skin Not Sun Exposed Suprapubic
rs2107595	Inverse T2D-BP risk	ENSG00000122691	TWIST1	642	0.00305332	0.00687507	0.00442622	0.00898974	0.976656	SBP	Artery Aorta
rs3808876	Inverse T2D-BP risk	ENSG00000122733	PHF24	436	0.0198815	0.0103467	0.0394877	0.0196395	0.910645	SBP	Brain Putamen basal ganglia
rs3808876	Inverse T2D-BP risk	ENSG00000122733	PHF24	436	0.0317691	0.0191552	0.0630982	0.0371963	0.848781	SBP	Brain Substantia nigra
rs2633311	Higher adiposity	ENSG00000122861	PLAU	309	5.96737e-05	0.128863	2.01307e-05	0.0426431	0.828414	T2D	Heart Atrial Appendage
rs12063007	Metabolic Syndrome	ENSG00000123080	CDKN2C	268	1.5559e-06	6.95603e-07	0.116399	0.0512067	0.832392	T2D	Cells Cultured fibroblasts
rs12063007	Metabolic Syndrome	ENSG00000123080	CDKN2C	268	8.41328e-13	1.0143e-06	6.29411e-08	0.0749567	0.925042	T2D	Muscle Skeletal
rs6487542	Reduced beta-cell function	ENSG00000123095	BHLHE41	641	6.32137e-07	4.44726e-07	0.0438014	0.0298892	0.926308	T2D	Liver
rs6487542	Reduced beta-cell function	ENSG00000123095	BHLHE41	644	6.10499e-09	1.94376e-06	0.000423021	0.13382	0.865755	T2D	Cells Cultured fibroblasts
rs6487542	Reduced beta-cell function	ENSG00000123095	BHLHE41	644	1.51147e-06	4.30568e-07	0.104731	0.0289682	0.866299	T2D	Esophagus Mucosa
rs6487542	Reduced beta-cell function	ENSG00000123095	BHLHE41	644	9.92615e-07	6.98561e-07	0.0687793	0.0475203	0.883699	T2D	Pancreas
rs6487542	Reduced beta-cell function	ENSG00000123095	BHLHE41	644	5.16617e-11	2.97798e-07	3.57969e-06	0.0196544	0.980342	T2D	Skin Not Sun Exposed Suprapubic
rs6487542	Reduced beta-cell function	ENSG00000123095	BHLHE41	644	7.84536e-11	2.89179e-07	5.43612e-06	0.0190565	0.980938	T2D	Skin Sun Exposed Lower leg
rs6487542	Reduced beta-cell function	ENSG00000123104	ITPR2	644	5.78271e-07	4.26962e-07	0.040069	0.0286534	0.931277	T2D	Spleen
rs2071449	Metabolic Syndrome	ENSG00000123415	SMUG1	377	4.50734e-13	0.0619169	1.04608e-13	0.0134452	0.924638	T2D	Adipose Subcutaneous
rs2071449	Metabolic Syndrome	ENSG00000123415	SMUG1	377	0.0439094	0.0470239	0.0101906	0.0100246	0.888851	T2D	Artery Tibial
rs2071449	Metabolic Syndrome	ENSG00000123415	SMUG1	377	0.0748206	0.0392468	0.0173646	0.0082482	0.86032	T2D	Breast Mammary Tissue
rs2071449	Metabolic Syndrome	ENSG00000123415	SMUG1	377	4.04967e-11	0.0648816	9.39862e-12	0.014137	0.920981	T2D	Esophagus Mucosa
rs2071449	Metabolic Syndrome	ENSG00000123415	SMUG1	377	0.00868116	0.10969	0.00201475	0.0246022	0.855012	T2D	Esophagus Muscularis
rs2071449	Metabolic Syndrome	ENSG00000123415	SMUG1	377	4.2283e-05	0.0470607	9.81319e-06	0.0099791	0.942908	T2D	Lung
rs2071449	Metabolic Syndrome	ENSG00000123415	SMUG1	377	4.45543e-06	0.0640777	1.03403e-06	0.0139494	0.921967	T2D	Pancreas
rs2071449	Metabolic Syndrome	ENSG00000123415	SMUG1	377	7.40331e-06	0.0650761	1.71818e-06	0.0141824	0.920732	T2D	Skin Not Sun Exposed Suprapubic
rs2071449	Metabolic Syndrome	ENSG00000123415	SMUG1	377	0.000180758	0.10741	4.19509e-05	0.0240599	0.868307	T2D	Spleen
rs2071449	Metabolic Syndrome	ENSG00000123415	SMUG1	377	0.000345568	0.0754429	8.02006e-05	0.0166015	0.90753	T2D	Stomach
rs2071449	Metabolic Syndrome	ENSG00000123415	SMUG1	377	6.1276e-09	0.0538226	1.42212e-09	0.0115567	0.934621	T2D	Testis
rs13406280	Reduced beta-cell function	ENSG00000123607	TTC21B	332	9.0076e-05	0.00189085	0.00507339	0.105612	0.887334	T2D	Stomach
rs3845843	Reduced beta-cell function	ENSG00000123609	NMI	544	1.18682e-60	0.0732071	6.49464e-61	0.0391735	0.887619	T2D	Cells Cultured fibroblasts
rs3845843	Reduced beta-cell function	ENSG00000123609	NMI	544	7.31909e-05	0.115089	4.00522e-05	0.0621576	0.82264	T2D	Esophagus Gastroesophageal Junction
rs3845843	Reduced beta-cell function	ENSG00000123609	NMI	544	5.63268e-32	0.104098	3.08237e-32	0.0561256	0.839777	T2D	Esophagus Mucosa
rs3845843	Reduced beta-cell function	ENSG00000123610	TNFAIP6	544	1.47751e-06	0.108092	8.0854e-07	0.0583178	0.833587	T2D	Muscle Skeletal
rs13238568	Metabolic Syndrome	ENSG00000123965		247	8.73722e-09	0.000361873	2.00668e-07	0.00731882	0.992319	T2D	Brain Substantia nigra
rs13238568	Metabolic Syndrome	ENSG00000123965		250	1.04248e-05	0.00604292	0.000239427	0.137932	0.855775	T2D	Vagina
rs13238568	Metabolic Syndrome	ENSG00000123965		251	7.44441e-27	0.000580909	1.70976e-25	0.0123547	0.987064	T2D	Adipose Visceral Omentum
rs13238568	Metabolic Syndrome	ENSG00000123965		251	2.32466e-31	0.000369042	5.33906e-30	0.00748367	0.992147	T2D	Artery Aorta
rs13238568	Metabolic Syndrome	ENSG00000123965		251	9.52368e-22	0.00116519	2.18731e-20	0.0257879	0.973047	T2D	Artery Coronary
rs13238568	Metabolic Syndrome	ENSG00000123965		251	9.89173e-44	0.000361883	2.27184e-42	0.00731908	0.992319	T2D	Artery Tibial
rs13238568	Metabolic Syndrome	ENSG00000123965		251	1.73039e-05	0.00060591	0.000397419	0.0129299	0.986049	T2D	Brain Amygdala
rs13238568	Metabolic Syndrome	ENSG00000123965		251	1.41835e-05	0.000675321	0.000325754	0.0145257	0.984459	T2D	Brain Anterior cingulate cortex BA24
rs13238568	Metabolic Syndrome	ENSG00000123965		251	8.82168e-13	0.000361943	2.02608e-11	0.00732045	0.992318	T2D	Brain Caudate basal ganglia
rs13238568	Metabolic Syndrome	ENSG00000123965		251	2.23407e-10	0.000365052	5.13101e-09	0.00739195	0.992243	T2D	Brain Cerebellar Hemisphere
rs13238568	Metabolic Syndrome	ENSG00000123965		251	5.71517e-16	0.000361861	1.31261e-14	0.00731856	0.99232	T2D	Brain Cerebellum
rs13238568	Metabolic Syndrome	ENSG00000123965		251	6.48327e-17	0.000413011	1.48902e-15	0.00849456	0.991092	T2D	Brain Cortex
rs13238568	Metabolic Syndrome	ENSG00000123965		251	1.08175e-11	0.000361715	2.48446e-10	0.00731522	0.992323	T2D	Brain Frontal Cortex BA9
rs13238568	Metabolic Syndrome	ENSG00000123965		251	1.2801e-12	0.00036188	2.94001e-11	0.00731902	0.992319	T2D	Brain Hippocampus
rs13238568	Metabolic Syndrome	ENSG00000123965		251	6.97592e-14	0.000361882	1.60217e-12	0.00731905	0.992319	T2D	Brain Hypothalamus
rs13238568	Metabolic Syndrome	ENSG00000123965		251	1.36031e-13	0.000362443	3.12423e-12	0.00733196	0.992306	T2D	Brain Nucleus accumbens basal ganglia
rs13238568	Metabolic Syndrome	ENSG00000123965		251	3.94691e-09	0.000363059	9.06491e-08	0.00734613	0.992291	T2D	Brain Putamen basal ganglia
rs13238568	Metabolic Syndrome	ENSG00000123965		251	1.71199e-29	0.000545895	3.93195e-28	0.0115497	0.987904	T2D	Breast Mammary Tissue
rs13238568	Metabolic Syndrome	ENSG00000123965		251	9.83612e-31	0.00536213	2.25907e-29	0.12228	0.872358	T2D	Cells Cultured fibroblasts
rs13238568	Metabolic Syndrome	ENSG00000123965		251	5.88516e-16	0.000380881	1.35165e-14	0.00775587	0.991863	T2D	Colon Sigmoid
rs13238568	Metabolic Syndrome	ENSG00000123965		251	3.17245e-14	0.000364017	7.28619e-13	0.00736815	0.992268	T2D	Esophagus Gastroesophageal Junction
rs13238568	Metabolic Syndrome	ENSG00000123965		251	1.97434e-36	0.000361933	4.53448e-35	0.00732023	0.992318	T2D	Esophagus Muscularis
rs13238568	Metabolic Syndrome	ENSG00000123965		251	4.66756e-18	0.000540218	1.072e-16	0.0114192	0.988041	T2D	Heart Atrial Appendage
rs13238568	Metabolic Syndrome	ENSG00000123965		251	2.51623e-31	0.000494355	5.77905e-30	0.0103648	0.989141	T2D	Lung
rs13238568	Metabolic Syndrome	ENSG00000123965		251	1.80006e-11	0.000311702	4.13421e-10	0.00616536	0.993523	T2D	Minor Salivary Gland
rs13238568	Metabolic Syndrome	ENSG00000123965		251	3.62695e-30	0.000361946	8.33005e-29	0.00732053	0.992318	T2D	Nerve Tibial
rs13238568	Metabolic Syndrome	ENSG00000123965		251	4.41867e-15	0.00038387	1.01484e-13	0.00782459	0.991792	T2D	Pituitary
rs13238568	Metabolic Syndrome	ENSG00000123965		251	5.52117e-10	0.000436171	1.26805e-08	0.00902703	0.990537	T2D	Prostate
rs13238568	Metabolic Syndrome	ENSG00000123965		251	1.3169e-19	0.00426749	3.02454e-18	0.0971132	0.898619	T2D	Stomach
rs13238568	Metabolic Syndrome	ENSG00000123965		251	4.90334e-17	0.00142121	1.12615e-15	0.0316742	0.966905	T2D	Testis
rs13238568	Metabolic Syndrome	ENSG00000123965		251	5.20341e-28	0.000498885	1.19507e-26	0.0104689	0.989032	T2D	Thyroid
rs13238568	Metabolic Syndrome	ENSG00000123965		251	4.30727e-07	0.00121873	9.89255e-06	0.027019	0.971752	T2D	Uterus
rs13238568	Metabolic Syndrome	ENSG00000123965		335	0.0039633	0.0018262	0.091069	0.0411005	0.862041	T2D	Pancreatic Islet
rs6095241	Vascular dysfunction	ENSG00000124126	PREX1	731	2.84971e-07	0.0144199	1.2373e-07	0.00528058	0.980299	SBP	Muscle Skeletal
rs6073143	Metabolic Syndrome	ENSG00000124191	TOX2	518	3.81072e-05	0.000571812	0.00419565	0.0620239	0.933171	T2D	Nerve Tibial
rs10456526	Reduced beta-cell function	ENSG00000124608	AARS2	528	1.10472e-08	2.06086e-09	0.163692	0.0297302	0.806578	T2D	Brain Hippocampus
rs11756091	Reduced beta-cell function	ENSG00000124780	KCNK17	534	5.60753e-09	0.0207528	2.72286e-09	0.00910683	0.97014	T2D	Liver
rs11756091	Reduced beta-cell function	ENSG00000124780	KCNK17	829	1.19925e-08	0.0327344	9.77239e-09	0.0257329	0.941533	T2D	Minor Salivary Gland
rs11756091	Reduced beta-cell function	ENSG00000124780	KCNK17	830	0.00290516	0.0404583	0.00236739	0.0320468	0.922222	T2D	Adipose Visceral Omentum
rs11756091	Reduced beta-cell function	ENSG00000124780	KCNK17	830	1.96155e-07	0.101063	1.59845e-07	0.0815376	0.817399	T2D	Artery Tibial
rs11756091	Reduced beta-cell function	ENSG00000124780	KCNK17	830	2.01217e-07	0.0443058	1.6397e-07	0.0351838	0.92051	T2D	Esophagus Gastroesophageal Junction
rs11756091	Reduced beta-cell function	ENSG00000124780	KCNK17	830	1.23747e-12	0.0371724	1.0084e-12	0.0293579	0.93347	T2D	Esophagus Mucosa
rs11756091	Reduced beta-cell function	ENSG00000124780	KCNK17	830	7.76129e-06	0.0402326	6.32459e-06	0.0318572	0.927896	T2D	Esophagus Muscularis
rs11756091	Reduced beta-cell function	ENSG00000124780	KCNK17	830	2.63683e-09	0.0359472	2.14872e-09	0.0283573	0.935695	T2D	Pancreas
rs11756091	Reduced beta-cell function	ENSG00000124780	KCNK17	830	9.5796e-15	0.0263475	7.80632e-15	0.0205171	0.953135	T2D	Prostate
rs11756091	Reduced beta-cell function	ENSG00000124780	KCNK17	830	4.74596e-05	0.0372119	3.86743e-05	0.0293902	0.933312	T2D	Small Intestine Terminal Ileum
rs11756091	Reduced beta-cell function	ENSG00000124780	KCNK17	830	4.43508e-06	0.0353036	3.6141e-06	0.0278317	0.936857	T2D	Spleen
rs11756091	Reduced beta-cell function	ENSG00000124780	KCNK17	830	1.96508e-10	0.0339487	1.60133e-10	0.0267251	0.939326	T2D	Testis
rs11756091	Reduced beta-cell function	ENSG00000124780	KCNK17	830	3.06695e-35	0.0275671	2.49923e-35	0.0215133	0.95092	T2D	Whole Blood
rs727428	Metabolic Syndrome	ENSG00000125434	SLC25A35	536	0.0694449	0.0171262	0.0546959	0.0126428	0.84609	T2D	Cells EBV-transformed lymphocytes
rs6011155	Higher adiposity	ENSG00000125510	OPRL1	702	0.000961974	0.00274728	0.0101895	0.028142	0.957959	T2D	Artery Aorta
rs6011155	Higher adiposity	ENSG00000125534	PPDPF	702	0.00419981	0.00198767	0.0444856	0.0201248	0.929202	T2D	Stomach
rs8108269	Metabolic Syndrome	ENSG00000125746	EML2	479	1.84391e-16	1.60952e-15	0.00298351	0.0250707	0.971946	T2D	Brain Cerebellar Hemisphere
rs8108269	Metabolic Syndrome	ENSG00000125746	EML2	479	6.2444e-18	1.72133e-15	0.000101036	0.0268787	0.97302	T2D	Brain Cerebellum
rs7274134	Reduced beta-cell function	ENSG00000125820	NKX2-2	412	0.00828901	0.00212555	0.127851	0.0319551	0.829779	T2D	Colon Transverse
rs6059662	Reduced beta-cell function	ENSG00000125970	RALY	234	1.09691e-06	1.21585e-06	0.0501651	0.0547094	0.895123	T2D	Brain Cerebellum
rs6059662	Reduced beta-cell function	ENSG00000125977	EIF2S2	234	9.28284e-09	2.04498e-06	0.000424532	0.0926161	0.906957	T2D	Esophagus Mucosa
rs6141479	Reduced beta-cell function	ENSG00000125998	FAM83C	234	0.00104514	0.12402	0.000570162	0.0668498	0.807515	T2D	Esophagus Mucosa
rs8014182	Metabolic Syndrome	ENSG00000126214	KLC1	505	0.00015575	0.000110034	0.0860722	0.0599541	0.853708	T2D	Brain Hippocampus
rs8014182	Metabolic Syndrome	ENSG00000126214	KLC1	505	2.36048e-07	0.000318587	0.000130447	0.175237	0.824314	T2D	Nerve Tibial
rs8014182	Metabolic Syndrome	ENSG00000126214	KLC1	505	4.01892e-18	0.000103828	2.22097e-15	0.0564351	0.943461	T2D	Thyroid
rs8014182	Metabolic Syndrome	ENSG00000126215	XRCC3	505	4.13559e-07	0.000109212	0.000228545	0.0594134	0.940248	T2D	Adipose Subcutaneous
rs8014182	Metabolic Syndrome	ENSG00000126215	XRCC3	505	3.77093e-05	0.000206683	0.0208393	0.113354	0.865563	T2D	Artery Aorta
rs8014182	Metabolic Syndrome	ENSG00000126215	XRCC3	505	9.2046e-05	0.000129051	0.0508673	0.0704389	0.878473	T2D	Artery Coronary
rs8014182	Metabolic Syndrome	ENSG00000126215	XRCC3	505	5.18198e-06	0.000107918	0.00286372	0.0587005	0.938323	T2D	Colon Sigmoid
rs8014182	Metabolic Syndrome	ENSG00000126215	XRCC3	505	9.63271e-06	0.000130896	0.00532332	0.0714141	0.923122	T2D	Colon Transverse
rs8014182	Metabolic Syndrome	ENSG00000126215	XRCC3	505	0.00015886	0.000128733	0.0877906	0.0703002	0.841622	T2D	Esophagus Gastroesophageal Junction
rs8014182	Metabolic Syndrome	ENSG00000126215	XRCC3	505	3.5639e-05	0.000122063	0.0196951	0.0665418	0.913605	T2D	Esophagus Muscularis
rs8014182	Metabolic Syndrome	ENSG00000126215	XRCC3	505	0.000108446	0.000114205	0.0599302	0.0622355	0.877612	T2D	Lung
rs8014182	Metabolic Syndrome	ENSG00000126215	XRCC3	505	1.89929e-10	0.000130605	1.0496e-07	0.0712478	0.928621	T2D	Muscle Skeletal
rs8014182	Metabolic Syndrome	ENSG00000126215	XRCC3	505	1.43006e-06	0.000135186	0.000790295	0.0737826	0.925291	T2D	Prostate
rs8014182	Metabolic Syndrome	ENSG00000126215	XRCC3	505	9.47503e-10	0.000184559	5.23618e-07	0.101094	0.898721	T2D	Skin Not Sun Exposed Suprapubic
rs8014182	Metabolic Syndrome	ENSG00000126215	XRCC3	505	1.02376e-06	0.000150003	0.00056576	0.0819787	0.917304	T2D	Skin Sun Exposed Lower leg
rs1317506	Inverse T2D-BP risk	ENSG00000126217	MCF2L	463	4.44355e-26	0.0321173	6.25042e-26	0.0442534	0.923629	SBP	Liver
rs1317506	Inverse T2D-BP risk	ENSG00000126217	MCF2L	773	0.00024588	0.00165469	0.000947991	0.00538792	0.991764	SBP	Brain Nucleus accumbens basal ganglia
rs1317506	Inverse T2D-BP risk	ENSG00000126217	MCF2L	773	7.27292e-05	0.0303854	0.000280408	0.116298	0.852963	SBP	Lung
rs676387	Metabolic Syndrome	ENSG00000126561	STAT5A	320	8.5898e-08	2.39297e-08	0.104886	0.0283527	0.866761	T2D	Brain Anterior cingulate cortex BA24
rs676387	Metabolic Syndrome	ENSG00000126561	STAT5A	320	4.74413e-08	1.54835e-08	0.0579285	0.0179821	0.924089	T2D	Brain Spinal cord cervical c-1
rs676387	Metabolic Syndrome	ENSG00000126581	BECN1	320	4.04706e-08	5.22347e-08	0.0494168	0.0628938	0.887689	T2D	Adipose Subcutaneous
rs676387	Metabolic Syndrome	ENSG00000126581	BECN1	320	6.43308e-09	1.52176e-08	0.00785515	0.017607	0.974538	T2D	Breast Mammary Tissue
rs676387	Metabolic Syndrome	ENSG00000126581	BECN1	320	7.34532e-13	9.17687e-08	8.96904e-07	0.111166	0.888833	T2D	Cells Cultured fibroblasts
rs676387	Metabolic Syndrome	ENSG00000126581	BECN1	320	8.66967e-09	2.84935e-08	0.0105861	0.0338365	0.955577	T2D	Esophagus Mucosa
rs2040792	Reduced beta-cell function	ENSG00000126860	EVI2A	253	7.14577e-07	0.000909286	5.94514e-05	0.0747265	0.924304	T2D	Adipose Subcutaneous
rs2040792	Reduced beta-cell function	ENSG00000126860	EVI2A	253	5.77226e-06	0.00109466	0.000480241	0.090165	0.908254	T2D	Adipose Visceral Omentum
rs2040792	Reduced beta-cell function	ENSG00000126860	EVI2A	253	0.00147938	0.000860982	0.123082	0.0708283	0.803749	T2D	Artery Coronary
rs2040792	Reduced beta-cell function	ENSG00000126860	EVI2A	253	6.74267e-11	0.00112256	5.60977e-09	0.0924884	0.906389	T2D	Artery Tibial
rs2040792	Reduced beta-cell function	ENSG00000126860	EVI2A	253	0.000218823	0.00105919	0.0182056	0.0872295	0.893287	T2D	Brain Putamen basal ganglia
rs2040792	Reduced beta-cell function	ENSG00000126860	EVI2A	253	0.000566878	0.0010327	0.0471632	0.0850528	0.866184	T2D	Breast Mammary Tissue
rs2040792	Reduced beta-cell function	ENSG00000126860	EVI2A	253	1.7674e-05	0.00103694	0.00147044	0.0853596	0.912115	T2D	Colon Sigmoid
rs2040792	Reduced beta-cell function	ENSG00000126860	EVI2A	253	9.30024e-09	0.000837111	7.73762e-07	0.0687156	0.930447	T2D	Esophagus Mucosa
rs2040792	Reduced beta-cell function	ENSG00000126860	EVI2A	253	0.000956705	0.000903294	0.079596	0.0743081	0.844236	T2D	Esophagus Muscularis
rs2040792	Reduced beta-cell function	ENSG00000126860	EVI2A	253	6.08613e-08	0.00103715	5.06354e-06	0.0853755	0.913582	T2D	Lung
rs2040792	Reduced beta-cell function	ENSG00000126860	EVI2A	253	7.66213e-08	0.00113296	6.37474e-06	0.0933542	0.905506	T2D	Nerve Tibial
rs2040792	Reduced beta-cell function	ENSG00000126860	EVI2A	253	0.00027893	0.0010854	0.0232065	0.0894173	0.886012	T2D	Skin Sun Exposed Lower leg
rs2040792	Reduced beta-cell function	ENSG00000126860	EVI2A	253	8.55651e-21	0.000514825	7.11885e-19	0.0418748	0.95761	T2D	Spleen
rs2040792	Reduced beta-cell function	ENSG00000126860	EVI2A	253	2.85212e-06	0.00108834	0.00023729	0.0896385	0.909033	T2D	Stomach
rs2040792	Reduced beta-cell function	ENSG00000126860	EVI2A	253	3.54358e-05	0.00101081	0.00294819	0.0831846	0.912821	T2D	Thyroid
rs2040792	Reduced beta-cell function	ENSG00000126860	EVI2A	253	5.34693e-23	0.00107404	4.44854e-21	0.0884473	0.910479	T2D	Whole Blood
rs2040792	Reduced beta-cell function	ENSG00000126861	OMG	253	7.15073e-05	0.000672816	0.00594927	0.0550387	0.938268	T2D	Lung
rs7515635	Inverse T2D-BP risk	ENSG00000127124	HIVEP3	444	2.91435e-10	0.0603037	3.44043e-10	0.07032	0.869376	SBP	Whole Blood
rs6808574	Reduced beta-cell function	ENSG00000127241	MASP1	672	5.93277e-15	4.67703e-16	0.175791	0.0130471	0.811162	T2D	Artery Aorta
rs3743909	Inverse T2D-BP risk	ENSG00000127580	WDR24	641	1.52949e-06	0.114976	1.08285e-06	0.0805968	0.804424	SBP	Breast Mammary Tissue
rs3743909	Inverse T2D-BP risk	ENSG00000127585	FBXL16	641	8.82941e-31	0.0149717	6.25108e-31	0.00962434	0.975404	SBP	Nerve Tibial
rs2018212	Metabolic Syndrome	ENSG00000127603	MACF1	361	6.49076e-21	7.33657e-21	0.056924	0.0634622	0.879614	T2D	Esophagus Gastroesophageal Junction
rs2018212	Metabolic Syndrome	ENSG00000127603	MACF1	361	6.44004e-22	7.96656e-21	0.00564792	0.0689414	0.925411	T2D	Nerve Tibial
rs2123731	Metabolic Syndrome	ENSG00000127663	KDM4B	613	3.24309e-05	0.000116111	0.00565761	0.0192807	0.974913	T2D	Breast Mammary Tissue
rs2123731	Metabolic Syndrome	ENSG00000127663	KDM4B	613	0.000364866	0.000484136	0.0636514	0.0836064	0.851893	T2D	Cells Cultured fibroblasts
rs2267373	Metabolic Syndrome	ENSG00000128283	CDC42EP1	563	0.0290818	0.0204908	0.0791844	0.0549764	0.816266	T2D	Kidney Cortex
rs2267373	Metabolic Syndrome	ENSG00000128298	BAIAP2L2	585	0.000839839	0.0190309	0.00228707	0.0508983	0.926944	T2D	Adipose Visceral Omentum
rs2267373	Metabolic Syndrome	ENSG00000128298	BAIAP2L2	585	0.00396448	0.0488601	0.0107962	0.132253	0.804126	T2D	Skin Not Sun Exposed Suprapubic
rs2267373	Metabolic Syndrome	ENSG00000128298	BAIAP2L2	585	7.92294e-05	0.00828565	0.000215759	0.0215939	0.969825	T2D	Stomach
rs2267373	Metabolic Syndrome	ENSG00000128298	BAIAP2L2	702	9.13022e-07	0.0490112	2.50633e-06	0.133723	0.817262	T2D	Pancreatic Islet
rs16988244	Metabolic Syndrome	ENSG00000128342	LIF	418	1.35952e-10	6.30573e-10	0.0141789	0.0648433	0.920978	T2D	Skin Not Sun Exposed Suprapubic
rs16988244	Metabolic Syndrome	ENSG00000128342	LIF	418	1.88603e-11	1.02166e-09	0.001967	0.105659	0.892374	T2D	Skin Sun Exposed Lower leg
rs2007854	Reduced beta-cell function	ENSG00000128833	MYO5C	446	6.71696e-07	0.00211482	7.32742e-06	0.0220944	0.975783	T2D	Adrenal Gland
rs2007854	Reduced beta-cell function	ENSG00000128833	MYO5C	446	0.00011545	0.00531141	0.00125942	0.057005	0.936309	T2D	Minor Salivary Gland
rs2007854	Reduced beta-cell function	ENSG00000128833	MYO5C	448	0.00665109	0.00129665	0.0725559	0.0132387	0.906258	T2D	Brain Cerebellar Hemisphere
rs2007854	Reduced beta-cell function	ENSG00000128833	MYO5C	450	1.56644e-08	0.00262291	1.70881e-07	0.0276433	0.969734	T2D	Colon Transverse
rs2007854	Reduced beta-cell function	ENSG00000128833	MYO5C	450	1.56603e-39	0.00124499	1.70836e-38	0.0125953	0.98616	T2D	Esophagus Mucosa
rs2007854	Reduced beta-cell function	ENSG00000128833	MYO5C	450	1.61858e-07	0.00131669	1.76569e-06	0.0133784	0.985303	T2D	Liver
rs2007854	Reduced beta-cell function	ENSG00000128833	MYO5C	450	0.00364502	0.00185304	0.0397632	0.0192791	0.93546	T2D	Lung
rs2007854	Reduced beta-cell function	ENSG00000128833	MYO5C	450	0.000420621	0.00496405	0.00458851	0.0532155	0.936811	T2D	Muscle Skeletal
rs2007854	Reduced beta-cell function	ENSG00000128833	MYO5C	450	1.9042e-05	0.0010132	0.000207728	0.0100642	0.988696	T2D	Pancreas
rs2007854	Reduced beta-cell function	ENSG00000128833	MYO5C	450	6.27967e-08	0.00146254	6.85043e-07	0.0149711	0.983566	T2D	Pituitary
rs2007854	Reduced beta-cell function	ENSG00000128833	MYO5C	450	0.000722188	0.00166493	0.00787827	0.01719	0.972545	T2D	Prostate
rs2007854	Reduced beta-cell function	ENSG00000128833	MYO5C	450	2.93019e-30	0.00367091	3.19651e-29	0.0390884	0.957241	T2D	Skin Not Sun Exposed Suprapubic
rs2007854	Reduced beta-cell function	ENSG00000128833	MYO5C	450	2.90559e-36	0.003386	3.16968e-35	0.0359769	0.960637	T2D	Skin Sun Exposed Lower leg
rs2007854	Reduced beta-cell function	ENSG00000128833	MYO5C	450	1.40707e-07	0.000630021	1.53496e-06	0.00587934	0.993489	T2D	Stomach
rs2007854	Reduced beta-cell function	ENSG00000128833	MYO5C	450	1.39802e-38	0.00124958	1.52509e-37	0.0126454	0.986105	T2D	Thyroid
rs2007854	Reduced beta-cell function	ENSG00000128833	MYO5C	648	6.41955e-06	0.00209485	7.09634e-05	0.0221814	0.975646	T2D	Pancreatic Islet
rs7696431	Inverse T2D-BP risk	ENSG00000129116	PALLD	667	0.00343977	0.0259545	0.0111716	0.0834185	0.876016	SBP	Nerve Tibial
rs7696431	Inverse T2D-BP risk	ENSG00000129116	PALLD	667	0.00446144	0.00913609	0.0144898	0.0287288	0.943184	SBP	Skin Sun Exposed Lower leg
rs7696431	Inverse T2D-BP risk	ENSG00000129116	PALLD	667	0.0043621	0.0346899	0.0141671	0.11183	0.834951	SBP	Spleen
rs727428	Metabolic Syndrome	ENSG00000129194	SOX15	536	0.00672025	0.0789541	0.00529298	0.0613378	0.847695	T2D	Brain Putamen basal ganglia
rs727428	Metabolic Syndrome	ENSG00000129214	SHBG	536	0.00318242	0.0358144	0.00250652	0.0272768	0.93122	T2D	Pituitary
rs727428	Metabolic Syndrome	ENSG00000129214	SHBG	536	0.0618455	0.0182893	0.0487105	0.0135473	0.857607	T2D	Thyroid
rs727428	Metabolic Syndrome	ENSG00000129244	ATP1B2	536	4.90036e-05	0.0636134	3.8596e-05	0.0492158	0.887083	T2D	Artery Tibial
rs727428	Metabolic Syndrome	ENSG00000129244	ATP1B2	536	0.0180935	0.0258191	0.0142507	0.0194131	0.922424	T2D	Brain Caudate basal ganglia
rs727428	Metabolic Syndrome	ENSG00000129245	FXR2	536	0.00339022	0.02509	0.00267019	0.0188112	0.950038	T2D	Stomach
rs727428	Metabolic Syndrome	ENSG00000129245	FXR2	536	0.0542627	0.0282978	0.0427382	0.0214345	0.853267	T2D	Whole Blood
rs7147483	Metabolic Syndrome	ENSG00000129514	FOXA1	542	0.000270763	0.000558376	0.0571437	0.117019	0.825008	T2D	Pituitary
rs10401969	Metabolic Syndrome	ENSG00000129933	MAU2	381	4.51978e-18	1.93863e-10	6.79951e-10	0.0281928	0.971807	T2D	Whole Blood
rs769449	Higher adiposity	ENSG00000130204	TOMM40	611	8.17859e-13	2.13312e-13	0.0997528	0.0251421	0.875105	T2D	Skin Not Sun Exposed Suprapubic
rs769449	Higher adiposity	ENSG00000130204	TOMM40	611	9.71961e-13	3.39678e-13	0.118548	0.0405891	0.840863	T2D	Skin Sun Exposed Lower leg
rs769449	Higher adiposity	ENSG00000130208	APOC1	611	1.13809e-12	4.77369e-13	0.138811	0.05742	0.803769	T2D	Adrenal Gland
rs769449	Higher adiposity	ENSG00000130208	APOC1	611	1.44073e-13	6.55917e-14	0.0175724	0.00702469	0.975403	T2D	Esophagus Mucosa
rs1665901	Inverse T2D-BP risk	ENSG00000130348	QRSL1	649	0.0213243	0.0932556	0.00637545	0.0270292	0.852015	SBP	Adipose Subcutaneous
rs1665901	Inverse T2D-BP risk	ENSG00000130348	QRSL1	649	0.000163063	0.0732464	4.87519e-05	0.0209934	0.905548	SBP	Esophagus Mucosa
rs10743086	Vascular dysfunction	ENSG00000130413	STK33	549	0.00220332	0.13107	0.000360678	0.0206101	0.845756	SBP	Esophagus Mucosa
rs6011155	Higher adiposity	ENSG00000130584	ZBTB46	701	1.11464e-05	0.00135099	0.000118066	0.0133248	0.985195	T2D	Brain Anterior cingulate cortex BA24
rs6011155	Higher adiposity	ENSG00000130584	ZBTB46	701	1.57049e-06	0.00708234	1.6635e-05	0.0740992	0.9188	T2D	Brain Frontal Cortex BA9
rs6011155	Higher adiposity	ENSG00000130584	ZBTB46	702	0.00132121	0.00274495	0.0139946	0.0281215	0.953818	T2D	Adrenal Gland
rs6011155	Higher adiposity	ENSG00000130584	ZBTB46	702	0.000933607	0.0063035	0.00988903	0.0658514	0.917022	T2D	Artery Aorta
rs6011155	Higher adiposity	ENSG00000130584	ZBTB46	702	0.000764159	0.0154074	0.00809419	0.162386	0.813348	T2D	Brain Amygdala
rs6011155	Higher adiposity	ENSG00000130584	ZBTB46	702	0.000364598	0.00395714	0.00386192	0.0409643	0.950852	T2D	Brain Caudate basal ganglia
rs6011155	Higher adiposity	ENSG00000130584	ZBTB46	702	1.93408e-05	0.00669104	0.000204863	0.0699502	0.923135	T2D	Brain Cortex
rs6011155	Higher adiposity	ENSG00000130584	ZBTB46	702	0.00294858	0.00241577	0.0312322	0.0246498	0.938754	T2D	Brain Hippocampus
rs6011155	Higher adiposity	ENSG00000130584	ZBTB46	702	1.39924e-08	0.00151132	1.48211e-07	0.0150248	0.983464	T2D	Brain Nucleus accumbens basal ganglia
rs6011155	Higher adiposity	ENSG00000130584	ZBTB46	702	4.2126e-07	0.0098594	4.4621e-06	0.103547	0.886589	T2D	Brain Putamen basal ganglia
rs6011155	Higher adiposity	ENSG00000130584	ZBTB46	702	0.011644	0.00368442	0.123336	0.0382032	0.823132	T2D	Colon Sigmoid
rs6011155	Higher adiposity	ENSG00000130584	ZBTB46	702	0.000232718	0.00843332	0.00246501	0.0884277	0.900441	T2D	Muscle Skeletal
rs6011155	Higher adiposity	ENSG00000130584	ZBTB46	702	0.000102186	0.0039667	0.00108238	0.0410626	0.953786	T2D	Testis
rs12806111	Vascular dysfunction	ENSG00000130592	LSP1	308	4.57958e-17	6.54016e-14	2.19722e-06	0.00214003	0.997858	SBP	Cells Cultured fibroblasts
rs12806111	Vascular dysfunction	ENSG00000130595	TNNT3	308	1.79155e-13	3.78408e-13	0.00859565	0.0171813	0.974223	SBP	Artery Aorta
rs12806111	Vascular dysfunction	ENSG00000130595	TNNT3	308	3.46679e-12	3.28412e-13	0.166332	0.014938	0.81873	SBP	Esophagus Mucosa
rs12806111	Vascular dysfunction	ENSG00000130595	TNNT3	308	1.61739e-15	4.47635e-14	7.76001e-05	0.00114892	0.998773	SBP	Heart Atrial Appendage
rs12806111	Vascular dysfunction	ENSG00000130595	TNNT3	308	5.01564e-18	3.72534e-13	2.40644e-07	0.0168906	0.983109	SBP	Heart Left Ventricle
rs12806111	Vascular dysfunction	ENSG00000130595	TNNT3	308	2.58768e-13	2.1167e-12	0.0124153	0.100669	0.886915	SBP	Muscle Skeletal
rs12806111	Vascular dysfunction	ENSG00000130595	TNNT3	308	8.77323e-47	1.80648e-13	4.20928e-36	0.00767492	0.992325	SBP	Skin Not Sun Exposed Suprapubic
rs12806111	Vascular dysfunction	ENSG00000130595	TNNT3	308	1.13905e-16	7.64736e-13	5.46501e-06	0.0357268	0.964268	SBP	Spleen
rs12806111	Vascular dysfunction	ENSG00000130595	TNNT3	308	3.50223e-14	7.13039e-13	0.00168032	0.0332456	0.965074	SBP	Testis
rs12806111	Vascular dysfunction	ENSG00000130595	TNNT3	308	2.165e-17	3.55785e-13	1.03874e-06	0.0160862	0.983913	SBP	Whole Blood
rs3753693	Higher adiposity	ENSG00000130766	SESN2	331	1.18696e-10	0.000582228	1.13253e-08	0.0546081	0.94481	T2D	Whole Blood
rs10773000	Metabolic Syndrome	ENSG00000130783	CCDC62	592	2.77247e-07	6.28988e-06	0.00618123	0.139378	0.854434	T2D	Brain Cerebellum
rs11663079	Reduced beta-cell function	ENSG00000130856	ZNF236	633	2.89739e-06	0.0022797	4.89546e-05	0.037558	0.96011	T2D	Pituitary
rs11663079	Reduced beta-cell function	ENSG00000130856	ZNF236	641	1.92975e-06	0.00886295	3.26275e-05	0.149009	0.842093	T2D	Adipose Visceral Omentum
rs11663079	Reduced beta-cell function	ENSG00000130856	ZNF236	641	0.00185075	0.00188524	0.0312918	0.0309409	0.934031	T2D	Adrenal Gland
rs11663079	Reduced beta-cell function	ENSG00000130856	ZNF236	641	9.25306e-08	0.000818418	1.56447e-06	0.0128512	0.986329	T2D	Artery Tibial
rs11663079	Reduced beta-cell function	ENSG00000130856	ZNF236	641	1.47505e-06	0.00976264	2.49396e-05	0.164237	0.825974	T2D	Brain Cerebellar Hemisphere
rs11663079	Reduced beta-cell function	ENSG00000130856	ZNF236	641	5.61621e-05	0.00152834	0.000949569	0.024868	0.972598	T2D	Brain Cerebellum
rs11663079	Reduced beta-cell function	ENSG00000130856	ZNF236	641	0.0011621	0.00836179	0.0196484	0.140548	0.83028	T2D	Brain Hypothalamus
rs11663079	Reduced beta-cell function	ENSG00000130856	ZNF236	641	0.000299285	0.00430469	0.0050602	0.0718636	0.918472	T2D	Brain Nucleus accumbens basal ganglia
rs11663079	Reduced beta-cell function	ENSG00000130856	ZNF236	641	0.00121418	0.0039032	0.0205289	0.0650846	0.909269	T2D	Brain Putamen basal ganglia
rs11663079	Reduced beta-cell function	ENSG00000130856	ZNF236	641	0.000501857	0.0041704	0.00848521	0.0695944	0.917248	T2D	Brain Spinal cord cervical c-1
rs11663079	Reduced beta-cell function	ENSG00000130856	ZNF236	641	3.15152e-08	0.00384075	5.32847e-07	0.0640059	0.932153	T2D	Breast Mammary Tissue
rs11663079	Reduced beta-cell function	ENSG00000130856	ZNF236	641	0.00269132	0.00759074	0.0455038	0.127525	0.816689	T2D	Colon Sigmoid
rs11663079	Reduced beta-cell function	ENSG00000130856	ZNF236	641	1.06313e-07	0.00167927	1.79751e-06	0.0274215	0.970897	T2D	Colon Transverse
rs11663079	Reduced beta-cell function	ENSG00000130856	ZNF236	641	2.7797e-06	0.00368016	4.69982e-05	0.0612878	0.934982	T2D	Esophagus Gastroesophageal Junction
rs11663079	Reduced beta-cell function	ENSG00000130856	ZNF236	641	1.31826e-08	0.00893024	2.22886e-07	0.150148	0.840921	T2D	Esophagus Muscularis
rs11663079	Reduced beta-cell function	ENSG00000130856	ZNF236	641	7.62162e-05	0.0046786	0.00128864	0.0781883	0.915768	T2D	Heart Atrial Appendage
rs11663079	Reduced beta-cell function	ENSG00000130856	ZNF236	641	8.31598e-08	0.00607136	1.40604e-06	0.10176	0.892167	T2D	Nerve Tibial
rs11663079	Reduced beta-cell function	ENSG00000130856	ZNF236	641	0.00029269	0.00834261	0.0049487	0.140208	0.846208	T2D	Pancreas
rs11663079	Reduced beta-cell function	ENSG00000130856	ZNF236	641	1.32656e-21	0.00195922	2.2429e-20	0.0321599	0.965881	T2D	Skin Not Sun Exposed Suprapubic
rs11663079	Reduced beta-cell function	ENSG00000130856	ZNF236	641	3.9438e-11	0.00536184	6.66804e-10	0.0897512	0.904887	T2D	Skin Sun Exposed Lower leg
rs11663079	Reduced beta-cell function	ENSG00000130856	ZNF236	641	0.000201223	0.00723678	0.00340221	0.121489	0.867671	T2D	Small Intestine Terminal Ileum
rs11663079	Reduced beta-cell function	ENSG00000130856	ZNF236	641	0.00115846	0.00659557	0.0195868	0.110654	0.862006	T2D	Stomach
rs11663079	Reduced beta-cell function	ENSG00000130856	ZNF236	641	2.64463e-12	0.00151061	4.47145e-11	0.0245669	0.973922	T2D	Thyroid
rs11663079	Reduced beta-cell function	ENSG00000130856	ZNF236	641	0.00291709	0.0025305	0.0493211	0.0418814	0.90335	T2D	Whole Blood
rs10773000	Metabolic Syndrome	ENSG00000130921	MTRFR	592	6.54182e-13	7.14583e-06	1.4585e-08	0.158475	0.841518	T2D	Adipose Subcutaneous
rs10773000	Metabolic Syndrome	ENSG00000130921	MTRFR	592	6.61457e-16	5.62205e-06	1.47472e-11	0.124468	0.875526	T2D	Adipose Visceral Omentum
rs10773000	Metabolic Syndrome	ENSG00000130921	MTRFR	592	1.01174e-12	4.3252e-06	2.25568e-08	0.0955259	0.90447	T2D	Artery Aorta
rs10773000	Metabolic Syndrome	ENSG00000130921	MTRFR	592	1.20862e-08	5.95866e-06	0.000269462	0.131981	0.867744	T2D	Artery Tibial
rs10773000	Metabolic Syndrome	ENSG00000130921	MTRFR	592	1.60193e-08	7.11999e-06	0.00035715	0.157898	0.841737	T2D	Breast Mammary Tissue
rs10773000	Metabolic Syndrome	ENSG00000130921	MTRFR	592	1.30881e-12	5.25145e-06	2.91799e-08	0.116197	0.883797	T2D	Colon Sigmoid
rs10773000	Metabolic Syndrome	ENSG00000130921	MTRFR	592	1.04705e-06	6.62147e-06	0.023344	0.146796	0.829853	T2D	Colon Transverse
rs10773000	Metabolic Syndrome	ENSG00000130921	MTRFR	592	8.17709e-18	5.57614e-06	1.82308e-13	0.123443	0.876551	T2D	Esophagus Mucosa
rs10773000	Metabolic Syndrome	ENSG00000130921	MTRFR	592	1.74552e-07	6.09235e-06	0.00389164	0.134968	0.861134	T2D	Heart Atrial Appendage
rs10773000	Metabolic Syndrome	ENSG00000130921	MTRFR	592	2.45931e-10	5.82127e-06	5.48304e-06	0.128914	0.871074	T2D	Skin Not Sun Exposed Suprapubic
rs10773000	Metabolic Syndrome	ENSG00000130921	MTRFR	592	4.28726e-09	6.46393e-06	9.55845e-05	0.143257	0.856641	T2D	Skin Sun Exposed Lower leg
rs10773000	Metabolic Syndrome	ENSG00000130921	MTRFR	592	1.79986e-10	8.09595e-06	4.01278e-06	0.179679	0.820309	T2D	Thyroid
rs6141479	Reduced beta-cell function	ENSG00000131067	GGT7	234	4.93306e-25	0.12392	2.69116e-25	0.0667934	0.809287	T2D	Muscle Skeletal
rs6141479	Reduced beta-cell function	ENSG00000131069	ACSS2	234	0.000213239	0.122229	0.000116329	0.0658685	0.811573	T2D	Muscle Skeletal
rs2040792	Reduced beta-cell function	ENSG00000131242	RAB11FIP4	253	0.000836721	0.000935027	0.0696135	0.0769408	0.851674	T2D	Brain Putamen basal ganglia
rs2040792	Reduced beta-cell function	ENSG00000131242	RAB11FIP4	253	4.55578e-05	0.000507816	0.00379032	0.041295	0.954361	T2D	Esophagus Mucosa
rs2040792	Reduced beta-cell function	ENSG00000131242	RAB11FIP4	253	0.000243609	0.000484135	0.0202678	0.0393394	0.939665	T2D	Skin Not Sun Exposed Suprapubic
rs2040792	Reduced beta-cell function	ENSG00000131242	RAB11FIP4	253	3.43889e-05	0.000413405	0.00286109	0.0334312	0.96326	T2D	Skin Sun Exposed Lower leg
rs4906272	Higher adiposity	ENSG00000131323	TRAF3	432	2.58555e-08	0.00597368	5.28354e-07	0.121199	0.872827	T2D	Brain Cortex
rs676387	Metabolic Syndrome	ENSG00000131470	PSMC3IP	318	1.70271e-09	2.24495e-08	0.0020791	0.0264406	0.97148	T2D	Pancreas
rs676387	Metabolic Syndrome	ENSG00000131470	PSMC3IP	320	7.62793e-08	1.4882e-08	0.0931412	0.0172822	0.889577	T2D	Adipose Visceral Omentum
rs676387	Metabolic Syndrome	ENSG00000131470	PSMC3IP	320	3.65558e-08	2.74504e-08	0.0446366	0.0325956	0.922768	T2D	Brain Cerebellum
rs676387	Metabolic Syndrome	ENSG00000131470	PSMC3IP	320	9.33191e-08	1.66131e-08	0.113948	0.0194188	0.866633	T2D	Pituitary
rs676387	Metabolic Syndrome	ENSG00000131475	VPS25	320	8.73788e-08	4.40876e-08	0.106694	0.052993	0.840312	T2D	Colon Transverse
rs7147757	Metabolic Syndrome	ENSG00000131966	ACTR10	365	5.20785e-05	0.00108308	0.00433859	0.0893249	0.905201	T2D	Pancreatic Islet
rs9384	Reduced beta-cell function	ENSG00000132026	RTBDN	385	3.12308e-10	6.385e-08	0.000233068	0.0466966	0.95307	T2D	Brain Cerebellar Hemisphere
rs11709077	Metabolic Syndrome	ENSG00000132170	PPARG	468	1.29866e-24	2.30064e-24	0.0160268	0.0274358	0.956537	T2D	Esophagus Gastroesophageal Junction
rs11709077	Metabolic Syndrome	ENSG00000132170	PPARG	468	3.33403e-25	3.29593e-24	0.00411454	0.0397191	0.956166	T2D	Esophagus Mucosa
rs11709077	Metabolic Syndrome	ENSG00000132170	PPARG	468	1.06565e-24	3.03093e-24	0.0131512	0.0364544	0.950394	T2D	Esophagus Muscularis
rs4832290	Higher adiposity	ENSG00000132313	MRPL35	543	0.00562501	0.0373929	0.0106908	0.0701921	0.876099	T2D	Esophagus Gastroesophageal Junction
rs9892466	Higher adiposity	ENSG00000132388	UBE2G1	650	9.24855e-13	6.13319e-12	0.0116424	0.0762946	0.912063	T2D	Artery Tibial
rs9892466	Higher adiposity	ENSG00000132388	UBE2G1	650	4.90721e-12	6.57992e-12	0.0617736	0.081974	0.856252	T2D	Brain Nucleus accumbens basal ganglia
rs1046446	Metabolic Syndrome	ENSG00000132471	WBP2	509	0.0121803	0.167208	0.000604104	0.00748045	0.812528	T2D	Cells Cultured fibroblasts
rs2591392	Metabolic Syndrome	ENSG00000132837	DMGDH	381	5.2241e-09	6.06966e-08	0.00358304	0.0406741	0.955743	T2D	Adipose Subcutaneous
rs2591392	Metabolic Syndrome	ENSG00000132837	DMGDH	381	1.11371e-10	7.13113e-08	7.63858e-05	0.0479581	0.951965	T2D	Adipose Visceral Omentum
rs2591392	Metabolic Syndrome	ENSG00000132837	DMGDH	381	2.18829e-15	3.54375e-08	1.50088e-09	0.0233287	0.976671	T2D	Brain Nucleus accumbens basal ganglia
rs2591392	Metabolic Syndrome	ENSG00000132837	DMGDH	381	4.37527e-11	7.60338e-08	3.00085e-05	0.0512003	0.94877	T2D	Colon Sigmoid
rs2591392	Metabolic Syndrome	ENSG00000132837	DMGDH	381	5.92966e-08	1.51728e-07	0.0406696	0.103209	0.856121	T2D	Esophagus Muscularis
rs2591392	Metabolic Syndrome	ENSG00000132837	DMGDH	381	3.87275e-09	9.60851e-08	0.00265619	0.0649692	0.932375	T2D	Heart Atrial Appendage
rs2591392	Metabolic Syndrome	ENSG00000132837	DMGDH	381	2.05652e-15	9.54757e-08	1.4105e-09	0.0645482	0.935452	T2D	Muscle Skeletal
rs2591392	Metabolic Syndrome	ENSG00000132837	DMGDH	381	4.77559e-09	2.68042e-07	0.00327542	0.183028	0.813697	T2D	Nerve Tibial
rs2591392	Metabolic Syndrome	ENSG00000132837	DMGDH	381	1.36614e-10	5.06589e-08	9.36993e-05	0.0337792	0.966127	T2D	Thyroid
rs2591392	Metabolic Syndrome	ENSG00000132840	BHMT2	381	2.81327e-08	4.80891e-08	0.0192953	0.0320341	0.948671	T2D	Colon Sigmoid
rs2591392	Metabolic Syndrome	ENSG00000132840	BHMT2	381	1.70065e-07	5.82713e-08	0.116642	0.0391221	0.844236	T2D	Esophagus Muscularis
rs2591392	Metabolic Syndrome	ENSG00000132840	BHMT2	381	2.55374e-08	1.65068e-07	0.0175152	0.112344	0.87014	T2D	Heart Atrial Appendage
rs2591392	Metabolic Syndrome	ENSG00000132840	BHMT2	381	3.69689e-17	3.84615e-08	2.53558e-11	0.0254049	0.974595	T2D	Muscle Skeletal
rs2591392	Metabolic Syndrome	ENSG00000132840	BHMT2	381	1.82045e-07	1.07932e-07	0.124858	0.0732253	0.801916	T2D	Skin Not Sun Exposed Suprapubic
rs2591392	Metabolic Syndrome	ENSG00000132840	BHMT2	381	3.56502e-09	2.11866e-07	0.00244513	0.144459	0.853096	T2D	Testis
rs2591392	Metabolic Syndrome	ENSG00000132840	BHMT2	381	1.91238e-08	7.02316e-08	0.0131164	0.0472299	0.939654	T2D	Thyroid
rs11240351	Metabolic Syndrome	ENSG00000133059	DSTYK	577	0.000170831	5.8753e-05	0.113024	0.038023	0.848723	T2D	Brain Anterior cingulate cortex BA24
rs11240351	Metabolic Syndrome	ENSG00000133059	DSTYK	579	8.61206e-06	5.32031e-05	0.00569786	0.0342399	0.96	T2D	Adipose Visceral Omentum
rs11240351	Metabolic Syndrome	ENSG00000133059	DSTYK	579	1.89301e-13	2.13504e-05	1.25244e-10	0.0131388	0.98684	T2D	Artery Aorta
rs11240351	Metabolic Syndrome	ENSG00000133059	DSTYK	579	8.48055e-29	1.7391e-05	5.61085e-26	0.0105166	0.989466	T2D	Artery Tibial
rs11240351	Metabolic Syndrome	ENSG00000133059	DSTYK	579	1.03868e-06	3.77833e-05	0.000687204	0.0240227	0.975251	T2D	Brain Frontal Cortex BA9
rs11240351	Metabolic Syndrome	ENSG00000133059	DSTYK	579	2.03927e-06	8.38372e-05	0.00134921	0.0545238	0.944041	T2D	Brain Hippocampus
rs11240351	Metabolic Syndrome	ENSG00000133059	DSTYK	579	2.50858e-08	0.000234313	1.65971e-05	0.154179	0.84557	T2D	Cells Cultured fibroblasts
rs11240351	Metabolic Syndrome	ENSG00000133059	DSTYK	579	8.96632e-12	3.47198e-05	5.93224e-09	0.0219931	0.977972	T2D	Colon Sigmoid
rs11240351	Metabolic Syndrome	ENSG00000133059	DSTYK	579	8.68998e-06	0.0002274	0.00574941	0.149606	0.844408	T2D	Colon Transverse
rs11240351	Metabolic Syndrome	ENSG00000133059	DSTYK	579	5.7441e-11	3.74852e-05	3.80038e-08	0.0238246	0.976138	T2D	Esophagus Gastroesophageal Junction
rs11240351	Metabolic Syndrome	ENSG00000133059	DSTYK	579	3.62861e-05	8.98816e-05	0.0240074	0.0585496	0.917317	T2D	Vagina
rs7538321	Reduced beta-cell function	ENSG00000133065	SLC41A1	520	1.7498e-12	0.0917409	8.25171e-13	0.0423974	0.865862	T2D	Heart Atrial Appendage
rs11240351	Metabolic Syndrome	ENSG00000133069	TMCC2	579	1.62152e-06	9.92608e-05	0.00107282	0.0647382	0.934088	T2D	Brain Caudate basal ganglia
rs11240351	Metabolic Syndrome	ENSG00000133069	TMCC2	579	1.00444e-07	5.16037e-05	6.64548e-05	0.033175	0.966707	T2D	Skin Sun Exposed Lower leg
rs7983505	Reduced beta-cell function	ENSG00000133116	KL	870	8.81318e-07	7.02759e-06	0.00273658	0.0208449	0.976411	T2D	Pancreatic Islet
rs4804833	Metabolic Syndrome	ENSG00000133246	PRAM1	505	1.67547e-07	1.34419e-08	0.126329	0.00927072	0.8644	T2D	Brain Amygdala
rs378825	Inverse T2D-BP risk	ENSG00000133789	SWAP70	601	2.59382e-10	0.000123861	5.95301e-08	0.0274546	0.972421	SBP	Cells Cultured fibroblasts
rs378825	Inverse T2D-BP risk	ENSG00000133789	SWAP70	601	0.000598679	0.000264084	0.137401	0.0598075	0.801928	SBP	Esophagus Mucosa
rs378825	Inverse T2D-BP risk	ENSG00000133805	AMPD3	601	0.000528825	0.000241698	0.121369	0.0546484	0.823212	SBP	Skin Sun Exposed Lower leg
rs378825	Inverse T2D-BP risk	ENSG00000133812	SBF2	601	0.000166453	0.000367414	0.0382022	0.0834465	0.877817	SBP	Testis
rs7129220	Inverse T2D-BP risk	ENSG00000133812	SBF2	755	1.40223e-13	0.000439743	2.33433e-11	0.0722779	0.927282	SBP	Artery Aorta
rs7129220	Inverse T2D-BP risk	ENSG00000133812	SBF2	755	0.00022684	0.00073168	0.0377627	0.120964	0.840314	SBP	Esophagus Mucosa
rs2042073	Higher adiposity	ENSG00000133872	SARAF	293	0.000405795	3.22478e-05	0.179701	0.0134741	0.806387	T2D	Liver
rs17030613	Inverse T2D-BP risk	ENSG00000134245	WNT2B	425	1.31749e-24	3.8909e-05	2.02115e-21	0.0587487	0.941212	SBP	Brain Cortex
rs17030613	Inverse T2D-BP risk	ENSG00000134245	WNT2B	425	1.25543e-19	4.44591e-05	1.92594e-16	0.0672716	0.932684	SBP	Brain Frontal Cortex BA9
rs17030613	Inverse T2D-BP risk	ENSG00000134245	WNT2B	425	4.37468e-09	6.48867e-05	6.71115e-06	0.0986409	0.901288	SBP	Nerve Tibial
rs17030613	Inverse T2D-BP risk	ENSG00000134245	WNT2B	425	7.68656e-05	3.50746e-05	0.117919	0.0529786	0.828991	SBP	Pituitary
rs17030613	Inverse T2D-BP risk	ENSG00000134245	WNT2B	425	1.45391e-05	3.89501e-05	0.0223043	0.0588342	0.918808	SBP	Thyroid
rs1127215	Reduced beta-cell function	ENSG00000134247	PTGFRN	653	1.97494e-17	9.18583e-10	3.26141e-11	0.00051746	0.999483	T2D	Pancreatic Islet
rs3897478	Reduced beta-cell function	ENSG00000134250	NOTCH2	116	4.00726e-15	4.06867e-13	9.43004e-05	0.00858322	0.991322	T2D	Liver
rs3897478	Reduced beta-cell function	ENSG00000134250	NOTCH2	287	3.4365e-13	4.65767e-13	0.0222091	0.0291526	0.948638	T2D	Cells Cultured fibroblasts
rs3897478	Reduced beta-cell function	ENSG00000134250	NOTCH2	287	1.36636e-12	6.40985e-13	0.0883039	0.0405539	0.871142	T2D	Esophagus Mucosa
rs3897478	Reduced beta-cell function	ENSG00000134250	NOTCH2	287	5.08883e-15	6.37735e-13	0.000328877	0.0402557	0.959415	T2D	Liver
rs3897478	Reduced beta-cell function	ENSG00000134250	NOTCH2	287	2.05633e-19	6.87689e-13	1.32895e-08	0.043487	0.956513	T2D	Pancreas
rs3897478	Reduced beta-cell function	ENSG00000134250	NOTCH2	287	5.24523e-16	8.82806e-13	3.38985e-05	0.0561095	0.943857	T2D	Stomach
rs197374	Higher adiposity	ENSG00000134255	CEPT1	609	0.025257	0.00951715	0.0864761	0.0317382	0.847012	T2D	Small Intestine Terminal Ileum
rs1127215	Reduced beta-cell function	ENSG00000134256	CD101	538	2.7487e-08	1.00958e-08	0.045364	0.015723	0.938913	T2D	Colon Sigmoid
rs1127215	Reduced beta-cell function	ENSG00000134256	CD101	538	1.08064e-08	8.27285e-09	0.0178348	0.0126839	0.969481	T2D	Colon Transverse
rs1127215	Reduced beta-cell function	ENSG00000134256	CD101	538	7.28689e-08	7.69031e-09	0.120262	0.011824	0.867914	T2D	Pancreas
rs1127215	Reduced beta-cell function	ENSG00000134256	CD101	538	1.60637e-20	6.96803e-10	2.65113e-14	0.000150141	0.99985	T2D	Skin Not Sun Exposed Suprapubic
rs1127215	Reduced beta-cell function	ENSG00000134256	CD101	538	2.43546e-22	2.83598e-08	4.01944e-16	0.0458504	0.95415	T2D	Skin Sun Exposed Lower leg
rs1127215	Reduced beta-cell function	ENSG00000134256	CD101	653	6.27129e-11	3.18002e-09	0.000103564	0.00425582	0.995641	T2D	Pancreatic Islet
rs10920270	Higher adiposity	ENSG00000134369	NAV1	449	0.0169883	0.00382026	0.134508	0.0294324	0.815252	T2D	Brain Putamen basal ganglia
rs9319943	Higher adiposity	ENSG00000134443	GRP	695	4.32956e-05	3.11964e-05	0.0280196	0.0192367	0.952669	T2D	Esophagus Muscularis
rs10830963	Reduced beta-cell function	ENSG00000134640	MTNR1B	725	1.46205e-51	1.92389e-40	7.59946e-15	3.43871e-09	1	T2D	Pancreatic Islet
rs4246215	Reduced beta-cell function	ENSG00000134824	FADS2	254	0.02451	0.0461432	0.0126297	0.0228833	0.893834	T2D	Liver
rs4246215	Reduced beta-cell function	ENSG00000134824	FADS2	408	1.61868e-05	0.088583	1.29859e-05	0.0702246	0.841163	T2D	Testis
rs4246215	Reduced beta-cell function	ENSG00000134825	TMEM258	406	0.0065629	0.0855099	0.00526486	0.0677625	0.8349	T2D	Ovary
rs4246215	Reduced beta-cell function	ENSG00000134825	TMEM258	408	0.0130099	0.0957893	0.0104372	0.0760423	0.804721	T2D	Artery Aorta
rs4246215	Reduced beta-cell function	ENSG00000134825	TMEM258	408	8.32931e-06	0.0771777	6.68219e-06	0.0610542	0.861753	T2D	Breast Mammary Tissue
rs4246215	Reduced beta-cell function	ENSG00000134825	TMEM258	408	0.0127365	0.0547807	0.0102179	0.0430687	0.879196	T2D	Heart Atrial Appendage
rs4246215	Reduced beta-cell function	ENSG00000134825	TMEM258	408	0.0150416	0.0516724	0.0120671	0.0405736	0.880645	T2D	Lung
rs4246215	Reduced beta-cell function	ENSG00000134825	TMEM258	408	8.59148e-08	0.0689081	6.89253e-08	0.0544049	0.876687	T2D	Muscle Skeletal
rs4246215	Reduced beta-cell function	ENSG00000134825	TMEM258	408	0.0405729	0.0486467	0.0325497	0.0381868	0.840044	T2D	Skin Not Sun Exposed Suprapubic
rs56158042	Reduced beta-cell function	ENSG00000135124	P2RX4	691	2.08979e-15	2.76864e-15	0.00982084	0.0120329	0.978146	T2D	Testis
rs56158042	Reduced beta-cell function	ENSG00000135124	P2RX4	820	2.12145e-14	6.46566e-15	0.0997027	0.0295162	0.870781	T2D	Pancreatic Islet
rs7758115	Reduced beta-cell function	ENSG00000135547	HEY2	371	1.027e-05	0.000197088	0.00173557	0.0323411	0.965716	T2D	Adrenal Gland
rs7758115	Reduced beta-cell function	ENSG00000135547	HEY2	371	6.29766e-05	0.000238287	0.0106427	0.0393195	0.949736	T2D	Brain Anterior cingulate cortex BA24
rs7758115	Reduced beta-cell function	ENSG00000135547	HEY2	371	0.000802363	0.000176325	0.135595	0.0289635	0.834463	T2D	Brain Caudate basal ganglia
rs7758115	Reduced beta-cell function	ENSG00000135547	HEY2	371	0.000310265	0.000201905	0.0524332	0.033207	0.913848	T2D	Brain Cortex
rs7758115	Reduced beta-cell function	ENSG00000135547	HEY2	371	0.000406839	0.000403737	0.0687537	0.0673665	0.863069	T2D	Brain Nucleus accumbens basal ganglia
rs7758115	Reduced beta-cell function	ENSG00000135547	HEY2	371	7.56469e-06	0.00024123	0.00127839	0.0398079	0.958665	T2D	Brain Putamen basal ganglia
rs7758115	Reduced beta-cell function	ENSG00000135547	HEY2	371	5.44845e-06	0.000184907	0.000920761	0.0302797	0.968609	T2D	Cells Cultured fibroblasts
rs7758115	Reduced beta-cell function	ENSG00000135547	HEY2	371	0.000437507	0.000299671	0.0739364	0.0497672	0.875559	T2D	Esophagus Gastroesophageal Junction
rs7758115	Reduced beta-cell function	ENSG00000135547	HEY2	371	2.17095e-09	0.000384119	3.66879e-07	0.0639784	0.935637	T2D	Esophagus Muscularis
rs7758115	Reduced beta-cell function	ENSG00000135547	HEY2	371	4.30433e-05	0.00019555	0.00727409	0.0320866	0.960401	T2D	Heart Atrial Appendage
rs7758115	Reduced beta-cell function	ENSG00000135547	HEY2	371	6.75807e-06	0.000225964	0.00114208	0.0372254	0.9614	T2D	Lung
rs7758115	Reduced beta-cell function	ENSG00000135547	HEY2	371	3.57167e-06	0.000216734	0.000603594	0.0356634	0.963513	T2D	Nerve Tibial
rs7758115	Reduced beta-cell function	ENSG00000135547	HEY2	371	4.86103e-15	0.000874375	8.21489e-13	0.146913	0.852213	T2D	Pancreas
rs7758115	Reduced beta-cell function	ENSG00000135547	HEY2	371	7.1345e-05	0.000198327	0.0120569	0.0325612	0.955112	T2D	Pituitary
rs7758115	Reduced beta-cell function	ENSG00000135547	HEY2	371	2.92599e-07	0.000192367	4.94478e-05	0.0315408	0.968217	T2D	Stomach
rs7758115	Reduced beta-cell function	ENSG00000135547	HEY2	371	3.69754e-51	0.000149934	6.24864e-49	0.0243627	0.975487	T2D	Testis
rs7758115	Reduced beta-cell function	ENSG00000135547	HEY2	371	2.14541e-32	0.000149212	3.62563e-30	0.0242405	0.97561	T2D	Thyroid
rs11154027	Inverse T2D-BP risk	ENSG00000135549	PKIB	265	0.0326967	0.00961184	0.0533081	0.0147814	0.889602	SBP	Cells Cultured fibroblasts
rs11616380	Reduced beta-cell function	ENSG00000136158	SPRY2	523	3.22176e-26	6.29986e-27	0.164394	0.0313415	0.804265	T2D	Adipose Visceral Omentum
rs2215383	Reduced beta-cell function	ENSG00000136267	DGKB	950	3.05421e-29	8.9498e-22	9.04521e-10	0.0255309	0.974469	T2D	Pancreatic Islet
rs2062316	Vascular dysfunction	ENSG00000136379	ABHD17C	587	0.00220051	0.00371476	0.0369746	0.0615223	0.895588	SBP	Adipose Visceral Omentum
rs2062316	Vascular dysfunction	ENSG00000136379	ABHD17C	587	3.32657e-07	0.00268709	5.58954e-06	0.0441973	0.95311	SBP	Heart Atrial Appendage
rs2062316	Vascular dysfunction	ENSG00000136379	ABHD17C	587	5.05814e-05	0.00381352	0.000849904	0.0631453	0.932141	SBP	Muscle Skeletal
rs2062316	Vascular dysfunction	ENSG00000136379	ABHD17C	587	0.000200783	0.00271867	0.0033737	0.0447321	0.948975	SBP	Pancreas
rs2062316	Vascular dysfunction	ENSG00000136379	ABHD17C	587	8.16242e-07	0.00500116	1.37151e-05	0.0831211	0.911863	SBP	Thyroid
rs7182563	Reduced beta-cell function	ENSG00000136383	ALPK3	417	0.00812835	0.00816867	0.0867643	0.0863841	0.810555	T2D	Brain Cerebellar Hemisphere
rs7182563	Reduced beta-cell function	ENSG00000136383	ALPK3	417	8.21074e-06	0.00702349	8.76437e-05	0.0740518	0.918829	T2D	Skin Sun Exposed Lower leg
rs11079849	Metabolic Syndrome	ENSG00000136436	CALCOCO2	417	3.29839e-10	7.59085e-11	0.0811769	0.0177808	0.901042	T2D	Colon Transverse
rs740698	Vascular dysfunction	ENSG00000136463	TACO1	404	0.0195703	0.0252146	0.0437364	0.0554946	0.855984	SBP	Brain Cortex
rs4295	Reduced beta-cell function	ENSG00000136485	DCAF7	289	0.00114636	0.000839371	0.0422701	0.0300247	0.925719	T2D	Adipose Visceral Omentum
rs4295	Reduced beta-cell function	ENSG00000136485	DCAF7	289	5.38699e-05	0.00149866	0.00198637	0.0543185	0.942143	T2D	Artery Aorta
rs4295	Reduced beta-cell function	ENSG00000136485	DCAF7	289	0.00362911	0.00138244	0.133818	0.0501643	0.811006	T2D	Artery Tibial
rs4295	Reduced beta-cell function	ENSG00000136485	DCAF7	289	2.32087e-06	0.000775041	8.55786e-05	0.0276069	0.97153	T2D	Brain Cerebellar Hemisphere
rs4295	Reduced beta-cell function	ENSG00000136485	DCAF7	289	0.00175943	0.000877995	0.0648763	0.0314737	0.901013	T2D	Brain Cerebellum
rs4295	Reduced beta-cell function	ENSG00000136485	DCAF7	289	0.000474059	0.000909753	0.0174802	0.0325972	0.948539	T2D	Cells Cultured fibroblasts
rs4295	Reduced beta-cell function	ENSG00000136485	DCAF7	289	0.00122037	0.000852515	0.0449992	0.0305127	0.922415	T2D	Esophagus Muscularis
rs4295	Reduced beta-cell function	ENSG00000136485	DCAF7	289	1.30551e-09	0.000590394	4.81385e-08	0.0207912	0.978618	T2D	Lung
rs4295	Reduced beta-cell function	ENSG00000136485	DCAF7	289	0.00329436	0.000807845	0.121474	0.0289425	0.845481	T2D	Pancreas
rs4295	Reduced beta-cell function	ENSG00000136485	DCAF7	289	0.0020855	0.00135385	0.0768996	0.0490505	0.870611	T2D	Thyroid
rs4295	Reduced beta-cell function	ENSG00000136490	LIMD2	289	0.00427102	0.000988669	0.157487	0.035654	0.801599	T2D	Cells Cultured fibroblasts
rs4295	Reduced beta-cell function	ENSG00000136490	LIMD2	289	0.00258368	0.000784705	0.0952693	0.0280615	0.873301	T2D	Nerve Tibial
rs4295	Reduced beta-cell function	ENSG00000136490	LIMD2	289	9.5082e-06	0.000796886	0.0003506	0.0284135	0.97043	T2D	Whole Blood
rs9859406	Reduced beta-cell function	ENSG00000136527	TRA2B	437	1.14169e-54	5.60002e-55	0.0887	0.042639	0.868661	T2D	Liver
rs10184004	Metabolic Syndrome	ENSG00000136531	SCN2A	396	1.34884e-20	5.26413e-16	1.35556e-06	0.0519556	0.948043	T2D	Nerve Tibial
rs12233099	Metabolic Syndrome	ENSG00000136536	MARCHF7	458	2.07925e-05	3.53212e-06	0.0747189	0.0117794	0.913477	T2D	Nerve Tibial
rs8192675	Reduced beta-cell function	ENSG00000136603	SKIL	428	8.46677e-16	1.17863e-16	0.175623	0.0236472	0.80073	T2D	Colon Sigmoid
rs340874	Reduced beta-cell function	ENSG00000136643	RPS6KC1	369	1.25222e-20	8.98945e-22	0.128743	0.00837938	0.862877	T2D	Cells Cultured fibroblasts
rs1364372	Inverse T2D-BP risk	ENSG00000136933	RABEPK	390	1.78374e-28	0.0949764	1.9727e-28	0.104237	0.800786	SBP	Whole Blood
rs2071518	Vascular dysfunction	ENSG00000136999	CCN3	658	0.000199078	0.00398175	0.00849028	0.168995	0.818333	SBP	Vagina
rs2071518	Vascular dysfunction	ENSG00000136999	CCN3	690	6.83636e-09	0.00355764	2.9158e-07	0.150893	0.845549	SBP	Adipose Subcutaneous
rs2071518	Vascular dysfunction	ENSG00000136999	CCN3	690	2.69342e-05	0.00356867	0.00114878	0.151365	0.843891	SBP	Artery Aorta
rs2071518	Vascular dysfunction	ENSG00000136999	CCN3	690	1.98078e-06	0.00347204	8.44829e-05	0.147238	0.849203	SBP	Artery Tibial
rs2071518	Vascular dysfunction	ENSG00000136999	CCN3	690	1.2377e-06	0.00296611	5.27897e-05	0.125637	0.871343	SBP	Cells Cultured fibroblasts
rs2071518	Vascular dysfunction	ENSG00000136999	CCN3	690	4.23541e-15	0.00308126	1.80646e-13	0.130554	0.866365	SBP	Colon Sigmoid
rs2071518	Vascular dysfunction	ENSG00000136999	CCN3	690	1.20994e-17	0.00316651	5.16055e-16	0.134194	0.86264	SBP	Colon Transverse
rs2071518	Vascular dysfunction	ENSG00000136999	CCN3	690	1.20697e-10	0.00306049	5.14791e-09	0.129667	0.867273	SBP	Esophagus Gastroesophageal Junction
rs2071518	Vascular dysfunction	ENSG00000136999	CCN3	690	3.88794e-05	0.00313769	0.00165826	0.132964	0.862201	SBP	Esophagus Mucosa
rs2071518	Vascular dysfunction	ENSG00000136999	CCN3	690	2.5182e-17	0.00323623	1.07405e-15	0.13717	0.859594	SBP	Esophagus Muscularis
rs2071518	Vascular dysfunction	ENSG00000136999	CCN3	690	1.4831e-22	0.00318269	6.32564e-21	0.134884	0.861933	SBP	Lung
rs2071518	Vascular dysfunction	ENSG00000136999	CCN3	690	2.77648e-15	0.00439436	1.18421e-13	0.186617	0.808989	SBP	Nerve Tibial
rs2071518	Vascular dysfunction	ENSG00000136999	CCN3	690	1.089e-05	0.00342582	0.000464473	0.145265	0.850833	SBP	Prostate
rs2071518	Vascular dysfunction	ENSG00000136999	CCN3	690	0.000130757	0.00325951	0.00557695	0.13817	0.852863	SBP	Stomach
rs2071518	Vascular dysfunction	ENSG00000136999	CCN3	690	8.17687e-09	0.00376982	3.48755e-07	0.159952	0.836278	SBP	Testis
rs2275003	Reduced beta-cell function	ENSG00000137070	IL11RA	499	6.73311e-05	6.78462e-05	0.0951614	0.0950798	0.809624	T2D	Adipose Subcutaneous
rs3808876	Inverse T2D-BP risk	ENSG00000137073	UBAP2	436	0.00135323	0.0100388	0.00268773	0.0189717	0.966949	SBP	Brain Caudate basal ganglia
rs7127212	Higher adiposity	ENSG00000137700	SLC37A4	425	1.87015e-07	0.0529301	1.80454e-07	0.0501763	0.896893	T2D	Artery Aorta
rs7127212	Higher adiposity	ENSG00000137700	SLC37A4	425	0.00299346	0.03667	0.00288844	0.0344605	0.922988	T2D	Artery Coronary
rs7127212	Higher adiposity	ENSG00000137700	SLC37A4	425	6.38385e-05	0.0471363	6.15989e-05	0.0445744	0.908164	T2D	Esophagus Gastroesophageal Junction
rs529623	Reduced beta-cell function	ENSG00000137731	FXYD2	789	0.00237221	0.0131111	0.000496179	0.00176011	0.98226	T2D	Pancreatic Islet
rs4776970	Higher adiposity	ENSG00000137764	MAP2K5	383	4.35614e-09	0.000702604	6.13201e-07	0.098002	0.901295	T2D	Liver
rs4776970	Higher adiposity	ENSG00000137764	MAP2K5	485	0.000277112	0.000563054	0.038738	0.0778278	0.882594	T2D	Brain Nucleus accumbens basal ganglia
rs4776970	Higher adiposity	ENSG00000137764	MAP2K5	485	0.000819546	0.000408461	0.114566	0.0562716	0.827935	T2D	Brain Putamen basal ganglia
rs4776970	Higher adiposity	ENSG00000137764	MAP2K5	485	6.51475e-10	0.000714232	9.10709e-08	0.0989435	0.900342	T2D	Muscle Skeletal
rs4776970	Higher adiposity	ENSG00000137764	MAP2K5	485	1.49642e-06	0.000648434	0.000209187	0.0897363	0.909405	T2D	Skin Not Sun Exposed Suprapubic
rs148106383	Reduced beta-cell function	ENSG00000137801	THBS1	531	2.77973e-08	0.0402349	5.04783e-08	0.0721766	0.887588	T2D	Cells Cultured fibroblasts
rs2289739	Metabolic Syndrome	ENSG00000137825	ITPKA	423	1.06715e-08	2.10637e-09	0.104399	0.0197307	0.87587	T2D	Heart Left Ventricle
rs10923038	Vascular dysfunction	ENSG00000137944	KYAT3	458	0.0270709	0.0040751	0.14726	0.0213674	0.800227	SBP	Brain Frontal Cortex BA9
rs1260326	Inverse T2D-BP risk	ENSG00000138002	IFT172	330	7.10484e-09	0.124655	2.51085e-09	0.0432208	0.832124	SBP	Spleen
rs6734118	Inverse T2D-BP risk	ENSG00000138068	SULT6B1	773	0.000488857	0.00018387	0.0599023	0.0216128	0.917812	SBP	Testis
rs2723065	Metabolic Syndrome	ENSG00000138069	RAB1A	564	2.17346e-11	1.02126e-10	0.0298129	0.139253	0.830934	T2D	Brain Putamen basal ganglia
rs2723065	Metabolic Syndrome	ENSG00000138069	RAB1A	565	6.17174e-12	5.56485e-11	0.00846565	0.0754157	0.916119	T2D	Artery Tibial
rs2723065	Metabolic Syndrome	ENSG00000138069	RAB1A	565	9.21453e-11	2.9343e-11	0.126394	0.039415	0.834191	T2D	Brain Cortex
rs1275988	Inverse T2D-BP risk	ENSG00000138073	PREB	410	1.57538e-08	1.90103e-09	0.152656	0.0175914	0.829753	SBP	Heart Atrial Appendage
rs2860840	Inverse T2D-BP risk	ENSG00000138109	CYP2C9	510	0.000400275	0.00150404	0.00360285	0.0125558	0.981937	SBP	Skin Not Sun Exposed Suprapubic
rs2860840	Inverse T2D-BP risk	ENSG00000138109	CYP2C9	510	1.23276e-06	0.00103505	1.1096e-05	0.00832582	0.990627	SBP	Skin Sun Exposed Lower leg
rs932764	Vascular dysfunction	ENSG00000138115	CYP2C8	314	3.67931e-09	2.19698e-09	0.0293807	0.0165898	0.95403	SBP	Colon Transverse
rs932764	Vascular dysfunction	ENSG00000138115	CYP2C8	314	1.77783e-08	2.18859e-09	0.141967	0.0166354	0.841398	SBP	Small Intestine Terminal Ileum
rs2860840	Inverse T2D-BP risk	ENSG00000138115	CYP2C8	510	0.0015037	0.0176419	0.0135347	0.157984	0.809336	SBP	Artery Tibial
rs2860840	Inverse T2D-BP risk	ENSG00000138115	CYP2C8	510	0.00177264	0.00219442	0.0159554	0.0187906	0.961287	SBP	Colon Transverse
rs2860840	Inverse T2D-BP risk	ENSG00000138115	CYP2C8	510	0.00431902	0.00190196	0.0388752	0.0161807	0.938723	SBP	Lung
rs2860840	Inverse T2D-BP risk	ENSG00000138115	CYP2C8	510	0.00490144	0.00417935	0.0441175	0.0367079	0.910094	SBP	Muscle Skeletal
rs2860840	Inverse T2D-BP risk	ENSG00000138115	CYP2C8	510	0.00842998	0.00789068	0.0758776	0.0701858	0.837616	SBP	Nerve Tibial
rs2860840	Inverse T2D-BP risk	ENSG00000138115	CYP2C8	510	0.00274147	0.00247138	0.0246758	0.0212959	0.948815	SBP	Small Intestine Terminal Ileum
rs2860840	Inverse T2D-BP risk	ENSG00000138115	CYP2C8	510	0.0157525	0.00266123	0.141787	0.0231369	0.816663	SBP	Stomach
rs7895872	Reduced beta-cell function	ENSG00000138166	DUSP5	421	0.0186605	0.00440149	0.130923	0.0300652	0.815949	T2D	Brain Hippocampus
rs932764	Vascular dysfunction	ENSG00000138193	PLCE1	380	1.19896e-08	2.8318e-09	0.0957415	0.0217305	0.882528	SBP	Esophagus Muscularis
rs827241	Reduced beta-cell function	ENSG00000138316	ADAMTS14	768	0.00201463	0.0003199	0.107432	0.0161848	0.874049	T2D	Small Intestine Terminal Ileum
rs7592578	Inverse T2D-BP risk	ENSG00000138386	NAB1	453	0.0255713	0.0349475	0.0351501	0.0471814	0.85715	SBP	Thyroid
rs12474446	Vascular dysfunction	ENSG00000138434	ITPRID2	559	0.0002468	0.0203742	0.000818299	0.0666413	0.911919	SBP	Artery Tibial
rs1036477	Inverse T2D-BP risk	ENSG00000138593	SECISBP2L	320	0.00581004	0.00447539	0.0277299	0.0204184	0.941566	SBP	Brain Substantia nigra
rs1378942	Vascular dysfunction	ENSG00000138621	PPCDC	365	1.68552e-09	1.79461e-09	0.0957924	0.101189	0.803018	SBP	Heart Atrial Appendage
rs1378942	Vascular dysfunction	ENSG00000138623	SEMA7A	365	1.51266e-10	1.06365e-09	0.00859686	0.0595178	0.931885	SBP	Nerve Tibial
rs9479	Metabolic Syndrome	ENSG00000138629	UBL7	380	0.0352613	0.0156939	0.015999	0.00619389	0.926852	T2D	Artery Tibial
rs9479	Metabolic Syndrome	ENSG00000138629	UBL7	380	0.00764474	0.0157975	0.00346863	0.00620086	0.966888	T2D	Colon Transverse
rs9479	Metabolic Syndrome	ENSG00000138629	UBL7	380	0.0954286	0.0169155	0.0432986	0.00683748	0.83752	T2D	Heart Atrial Appendage
rs9479	Metabolic Syndrome	ENSG00000138629	UBL7	380	0.000352094	0.0158333	0.000159755	0.00620655	0.977448	T2D	Muscle Skeletal
rs9479	Metabolic Syndrome	ENSG00000138629	UBL7	380	0.117239	0.014878	0.0531946	0.00594182	0.808747	T2D	Nerve Tibial
rs9991328	Metabolic Syndrome	ENSG00000138640	FAM13A	502	1.6742e-08	0.000181652	4.41257e-06	0.046924	0.95289	T2D	Adipose Subcutaneous
rs9991328	Metabolic Syndrome	ENSG00000138640	FAM13A	502	3.191e-09	0.000153519	8.4103e-07	0.0395015	0.960344	T2D	Artery Tibial
rs9991328	Metabolic Syndrome	ENSG00000138640	FAM13A	502	1.80762e-10	0.000188769	4.76422e-08	0.0488016	0.95101	T2D	Nerve Tibial
rs993380	Reduced beta-cell function	ENSG00000138670	RASGEF1B	921	1.29274e-05	4.49723e-06	0.0838277	0.0282743	0.887881	T2D	Esophagus Gastroesophageal Junction
rs993380	Reduced beta-cell function	ENSG00000138670	RASGEF1B	921	7.34306e-06	2.0346e-05	0.0476159	0.131112	0.821244	T2D	Liver
rs16998073	Vascular dysfunction	ENSG00000138675	FGF5	599	2.70809e-31	4.84052e-29	3.51119e-05	0.00528132	0.994684	SBP	Kidney Cortex
rs6835992	Reduced beta-cell function	ENSG00000138757	G3BP2	574	0.000378597	0.0760114	5.3616e-05	0.00985084	0.913706	T2D	Pancreatic Islet
rs6532181	Reduced beta-cell function	ENSG00000138760	SCARB2	954	2.87228e-12	0.154647	7.33772e-13	0.0387006	0.806652	T2D	Brain Spinal cord cervical c-1
rs6532181	Reduced beta-cell function	ENSG00000138760	SCARB2	954	0.0167086	0.122894	0.00426849	0.0305696	0.82556	T2D	Brain Substantia nigra
rs6532181	Reduced beta-cell function	ENSG00000138760	SCARB2	954	1.44766e-08	0.153484	3.6983e-09	0.038402	0.808114	T2D	Heart Atrial Appendage
rs6532181	Reduced beta-cell function	ENSG00000138760	SCARB2	954	9.59851e-07	0.158524	2.4521e-07	0.0396958	0.801779	T2D	Heart Left Ventricle
rs4504283	Reduced beta-cell function	ENSG00000138771	SHROOM3	542	0.000124699	0.00172026	0.00229807	0.0307376	0.965119	T2D	Adipose Visceral Omentum
rs4504283	Reduced beta-cell function	ENSG00000138771	SHROOM3	542	1.70731e-29	0.00320259	3.14641e-28	0.0580819	0.938715	T2D	Brain Cerebellar Hemisphere
rs4504283	Reduced beta-cell function	ENSG00000138771	SHROOM3	542	2.69798e-49	0.00280749	4.97211e-48	0.0507928	0.9464	T2D	Brain Cerebellum
rs4504283	Reduced beta-cell function	ENSG00000138771	SHROOM3	542	6.1684e-28	0.00487375	1.13677e-26	0.0889122	0.906214	T2D	Nerve Tibial
rs6825911	Inverse T2D-BP risk	ENSG00000138792	ENPEP	605	7.2398e-05	0.00144102	0.00315144	0.0617931	0.933542	SBP	Colon Sigmoid
rs6825911	Inverse T2D-BP risk	ENSG00000138792	ENPEP	605	5.25881e-07	0.000607297	2.28912e-05	0.0254613	0.973908	SBP	Esophagus Gastroesophageal Junction
rs6825911	Inverse T2D-BP risk	ENSG00000138792	ENPEP	605	4.95491e-10	0.000522969	2.15684e-08	0.0217868	0.97769	SBP	Esophagus Mucosa
rs6825911	Inverse T2D-BP risk	ENSG00000138792	ENPEP	605	3.75467e-08	0.000503503	1.63438e-06	0.0209386	0.978556	SBP	Esophagus Muscularis
rs6825911	Inverse T2D-BP risk	ENSG00000138792	ENPEP	605	0.00126708	0.00069454	0.0551553	0.0293193	0.913564	SBP	Pituitary
rs6825911	Inverse T2D-BP risk	ENSG00000138792	ENPEP	605	4.55551e-05	0.000510178	0.00198298	0.0212315	0.97623	SBP	Spleen
rs2681492	Inverse T2D-BP risk	ENSG00000139323	POC1B	375	3.90166e-12	1.26559e-11	0.0221976	0.0710959	0.906706	SBP	Colon Sigmoid
rs2681492	Inverse T2D-BP risk	ENSG00000139323	POC1B	375	5.8562e-16	1.07459e-11	3.33175e-06	0.0601963	0.9398	SBP	Whole Blood
rs7338758	Inverse T2D-BP risk	ENSG00000139508	SLC46A3	683	0.0597616	0.0309552	0.0305746	0.0149732	0.863735	SBP	Brain Substantia nigra
rs7338758	Inverse T2D-BP risk	ENSG00000139514	SLC7A1	685	0.000900641	0.0297034	0.00046094	0.0142472	0.954688	SBP	Adrenal Gland
rs56158042	Reduced beta-cell function	ENSG00000139718	SETD1B	691	3.2404e-14	7.95624e-15	0.152281	0.0365788	0.81114	T2D	Brain Hypothalamus
rs10329	Reduced beta-cell function	ENSG00000140090	SLC24A4	537	3.72827e-05	5.36316e-05	0.0457454	0.0649162	0.889247	T2D	Brain Hypothalamus
rs10329	Reduced beta-cell function	ENSG00000140092	FBLN5	537	2.57906e-05	7.45341e-05	0.0316448	0.0905748	0.87768	T2D	Breast Mammary Tissue
rs8023268	Metabolic Syndrome	ENSG00000140367	UBE2Q2	237	4.82437e-05	2.51624e-05	0.0974086	0.0499528	0.852565	T2D	Muscle Skeletal
rs12910361	Reduced beta-cell function	ENSG00000140368	PSTPIP1	505	3.33766e-25	3.80328e-25	0.0491273	0.0550851	0.895788	T2D	Testis
rs12910361	Reduced beta-cell function	ENSG00000140382	HMG20A	505	1.45075e-30	5.10657e-25	2.13538e-07	0.0742383	0.925761	T2D	Pituitary
rs12910361	Reduced beta-cell function	ENSG00000140382	HMG20A	505	4.32628e-26	2.58367e-25	0.00636789	0.0370728	0.956559	T2D	Testis
rs12910361	Reduced beta-cell function	ENSG00000140391	TSPAN3	505	1.35444e-25	3.13849e-25	0.0199361	0.0452609	0.934803	T2D	Breast Mammary Tissue
rs12910361	Reduced beta-cell function	ENSG00000140391	TSPAN3	505	9.5229e-25	2.16399e-25	0.140168	0.0310232	0.828808	T2D	Colon Sigmoid
rs8023268	Metabolic Syndrome	ENSG00000140398	NEIL1	237	3.31347e-09	3.12163e-05	6.69021e-06	0.0620908	0.937871	T2D	Adipose Subcutaneous
rs8023268	Metabolic Syndrome	ENSG00000140398	NEIL1	237	5.18872e-08	3.63799e-05	0.000104765	0.0725271	0.927332	T2D	Adipose Visceral Omentum
rs8023268	Metabolic Syndrome	ENSG00000140398	NEIL1	237	2.52459e-06	7.07242e-05	0.00509738	0.141946	0.852884	T2D	Artery Tibial
rs8023268	Metabolic Syndrome	ENSG00000140398	NEIL1	237	7.45052e-08	4.60498e-05	0.000150433	0.0920711	0.907732	T2D	Thyroid
rs8023268	Metabolic Syndrome	ENSG00000140400	MAN2C1	234	6.7769e-20	8.4743e-05	1.36832e-16	0.170274	0.829641	T2D	Brain Spinal cord cervical c-1
rs8023268	Metabolic Syndrome	ENSG00000140400	MAN2C1	234	2.23846e-10	3.80197e-05	4.51966e-07	0.0758411	0.92412	T2D	Cells EBV-transformed lymphocytes
rs8023268	Metabolic Syndrome	ENSG00000140400	MAN2C1	235	1.46411e-09	4.97686e-05	2.95617e-06	0.0995871	0.90036	T2D	Kidney Cortex
rs8023268	Metabolic Syndrome	ENSG00000140400	MAN2C1	236	1.46666e-09	2.69083e-05	2.96133e-06	0.0533839	0.946586	T2D	Brain Amygdala
rs8023268	Metabolic Syndrome	ENSG00000140400	MAN2C1	236	2.60784e-11	2.72446e-05	5.26548e-08	0.0540635	0.945909	T2D	Brain Anterior cingulate cortex BA24
rs8023268	Metabolic Syndrome	ENSG00000140400	MAN2C1	236	5.9229e-17	9.4042e-05	1.19589e-13	0.189069	0.810837	T2D	Brain Frontal Cortex BA9
rs8023268	Metabolic Syndrome	ENSG00000140400	MAN2C1	236	3.00271e-24	9.7164e-05	6.06275e-21	0.195379	0.804524	T2D	Brain Putamen basal ganglia
rs8023268	Metabolic Syndrome	ENSG00000140400	MAN2C1	236	1.11419e-09	2.90375e-05	2.24965e-06	0.0576871	0.942282	T2D	Brain Substantia nigra
rs8023268	Metabolic Syndrome	ENSG00000140400	MAN2C1	236	1.38046e-15	8.24952e-05	2.78727e-12	0.165731	0.834186	T2D	Vagina
rs8023268	Metabolic Syndrome	ENSG00000140400	MAN2C1	237	1.06147e-23	7.75222e-05	2.1432e-20	0.15568	0.844242	T2D	Adrenal Gland
rs8023268	Metabolic Syndrome	ENSG00000140400	MAN2C1	237	4.17844e-156	8.35368e-05	8.43667e-153	0.167837	0.83208	T2D	Artery Aorta
rs8023268	Metabolic Syndrome	ENSG00000140400	MAN2C1	237	1.80662e-23	7.92484e-05	3.64774e-20	0.159169	0.840751	T2D	Brain Caudate basal ganglia
rs8023268	Metabolic Syndrome	ENSG00000140400	MAN2C1	237	6.0323e-12	2.52996e-05	1.21798e-08	0.0501323	0.949842	T2D	Brain Cerebellar Hemisphere
rs8023268	Metabolic Syndrome	ENSG00000140400	MAN2C1	237	2.43086e-24	2.74322e-05	4.90813e-21	0.0544427	0.94553	T2D	Brain Cerebellum
rs8023268	Metabolic Syndrome	ENSG00000140400	MAN2C1	237	6.40823e-26	9.7189e-05	1.29388e-22	0.195429	0.804474	T2D	Brain Cortex
rs8023268	Metabolic Syndrome	ENSG00000140400	MAN2C1	237	1.15159e-31	9.87025e-05	2.32516e-28	0.198488	0.801413	T2D	Brain Hippocampus
rs8023268	Metabolic Syndrome	ENSG00000140400	MAN2C1	237	5.51961e-17	2.38948e-05	1.11446e-13	0.0472933	0.952683	T2D	Brain Hypothalamus
rs8023268	Metabolic Syndrome	ENSG00000140400	MAN2C1	237	1.42791e-11	5.42207e-05	2.88308e-08	0.108585	0.89136	T2D	Brain Nucleus accumbens basal ganglia
rs8023268	Metabolic Syndrome	ENSG00000140400	MAN2C1	237	9.78188e-147	6.28016e-05	1.97505e-143	0.125928	0.874009	T2D	Colon Transverse
rs8023268	Metabolic Syndrome	ENSG00000140400	MAN2C1	237	8.58534e-76	7.43305e-05	1.73346e-72	0.14923	0.850696	T2D	Heart Left Ventricle
rs8023268	Metabolic Syndrome	ENSG00000140400	MAN2C1	237	8.31753e-40	5.68888e-05	1.67939e-36	0.113978	0.885965	T2D	Liver
rs8023268	Metabolic Syndrome	ENSG00000140400	MAN2C1	237	5.73771e-32	7.74404e-05	1.1585e-28	0.155515	0.844408	T2D	Minor Salivary Gland
rs8023268	Metabolic Syndrome	ENSG00000140400	MAN2C1	237	1.24789e-15	5.33707e-05	2.51961e-12	0.106867	0.893079	T2D	Muscle Skeletal
rs8023268	Metabolic Syndrome	ENSG00000140400	MAN2C1	237	4.45855e-23	7.07278e-05	9.00224e-20	0.141948	0.857981	T2D	Ovary
rs8023268	Metabolic Syndrome	ENSG00000140400	MAN2C1	237	1.35833e-91	4.84099e-05	2.74259e-88	0.0968409	0.903111	T2D	Pancreas
rs8023268	Metabolic Syndrome	ENSG00000140400	MAN2C1	237	3.91423e-49	8.01404e-05	7.90319e-46	0.160972	0.838948	T2D	Small Intestine Terminal Ileum
rs8023268	Metabolic Syndrome	ENSG00000140400	MAN2C1	237	9.63074e-156	8.35257e-05	1.94454e-152	0.167814	0.832102	T2D	Spleen
rs8023268	Metabolic Syndrome	ENSG00000140400	MAN2C1	237	1.26735e-101	7.98211e-05	2.55889e-98	0.160327	0.839594	T2D	Stomach
rs8023268	Metabolic Syndrome	ENSG00000140400	MAN2C1	237	3.06328e-28	2.21759e-05	6.18506e-25	0.0438192	0.956159	T2D	Testis
rs12916871	Inverse T2D-BP risk	ENSG00000140459	CYP11A1	514	0.000291091	0.023209	0.00105616	0.0833172	0.892127	SBP	Cells EBV-transformed lymphocytes
rs12916871	Inverse T2D-BP risk	ENSG00000140459	CYP11A1	516	0.000196687	0.00869058	0.000713676	0.0305738	0.959825	SBP	Lung
rs12916871	Inverse T2D-BP risk	ENSG00000140465	CYP1A1	516	0.012634	0.0174692	0.0458422	0.0625251	0.86153	SBP	Adipose Subcutaneous
rs12916871	Inverse T2D-BP risk	ENSG00000140465	CYP1A1	516	0.0200173	0.0177657	0.0726324	0.0636366	0.825948	SBP	Muscle Skeletal
rs1378942	Vascular dysfunction	ENSG00000140474	ULK3	123	1.4239e-15	8.73425e-10	7.31271e-08	0.0439002	0.9561	SBP	Liver
rs8023268	Metabolic Syndrome	ENSG00000140474	ULK3	237	4.16297e-05	3.47262e-05	0.0840543	0.0692689	0.8466	T2D	Minor Salivary Gland
rs1378942	Vascular dysfunction	ENSG00000140474	ULK3	363	1.00808e-11	4.93339e-10	0.000572918	0.0270653	0.972362	SBP	Cells EBV-transformed lymphocytes
rs1378942	Vascular dysfunction	ENSG00000140474	ULK3	363	5.14952e-12	2.72753e-10	0.000292661	0.0145161	0.985191	SBP	Minor Salivary Gland
rs1378942	Vascular dysfunction	ENSG00000140474	ULK3	365	4.74187e-24	2.17633e-09	2.69493e-16	0.122809	0.877191	SBP	Adipose Subcutaneous
rs1378942	Vascular dysfunction	ENSG00000140474	ULK3	365	2.43418e-10	1.2942e-09	0.0138341	0.0726394	0.913526	SBP	Adrenal Gland
rs1378942	Vascular dysfunction	ENSG00000140474	ULK3	365	2.25856e-11	1.71115e-09	0.0012836	0.096347	0.902369	SBP	Artery Aorta
rs1378942	Vascular dysfunction	ENSG00000140474	ULK3	365	2.83739e-15	1.23061e-09	1.61256e-07	0.0690078	0.930992	SBP	Artery Tibial
rs1378942	Vascular dysfunction	ENSG00000140474	ULK3	365	9.57212e-18	1.79718e-09	5.44008e-10	0.10124	0.89876	SBP	Breast Mammary Tissue
rs1378942	Vascular dysfunction	ENSG00000140474	ULK3	365	3.22855e-31	1.90078e-09	1.83487e-23	0.107133	0.892867	SBP	Cells Cultured fibroblasts
rs1378942	Vascular dysfunction	ENSG00000140474	ULK3	365	1.6733e-11	2.65542e-09	0.000950978	0.150066	0.848983	SBP	Esophagus Gastroesophageal Junction
rs1378942	Vascular dysfunction	ENSG00000140474	ULK3	365	4.08328e-11	5.35437e-10	0.00232063	0.0294621	0.968217	SBP	Heart Left Ventricle
rs1378942	Vascular dysfunction	ENSG00000140474	ULK3	365	4.74524e-15	7.20548e-10	2.69684e-07	0.0399906	0.960009	SBP	Liver
rs1378942	Vascular dysfunction	ENSG00000140474	ULK3	365	9.13622e-17	1.68694e-09	5.19235e-09	0.0949683	0.905032	SBP	Lung
rs1378942	Vascular dysfunction	ENSG00000140474	ULK3	365	3.47745e-15	9.58289e-10	1.97632e-07	0.0535156	0.946484	SBP	Muscle Skeletal
rs1378942	Vascular dysfunction	ENSG00000140474	ULK3	365	5.65432e-11	4.77518e-10	0.0032135	0.026168	0.970619	SBP	Nerve Tibial
rs1378942	Vascular dysfunction	ENSG00000140474	ULK3	365	1.53308e-10	1.756e-10	0.0087129	0.00899752	0.98229	SBP	Ovary
rs1378942	Vascular dysfunction	ENSG00000140474	ULK3	365	2.01163e-19	1.17665e-09	1.14326e-11	0.065938	0.934062	SBP	Pancreas
rs1378942	Vascular dysfunction	ENSG00000140474	ULK3	365	9.98596e-10	6.25068e-10	0.0567528	0.0346156	0.908632	SBP	Prostate
rs1378942	Vascular dysfunction	ENSG00000140474	ULK3	365	6.04525e-13	7.0166e-10	3.43567e-05	0.0389161	0.96105	SBP	Spleen
rs1378942	Vascular dysfunction	ENSG00000140474	ULK3	365	2.03213e-14	2.1919e-09	1.15491e-06	0.123695	0.876304	SBP	Stomach
rs1378942	Vascular dysfunction	ENSG00000140474	ULK3	365	2.24211e-18	2.15053e-09	1.27425e-10	0.121341	0.878659	SBP	Testis
rs1378942	Vascular dysfunction	ENSG00000140474	ULK3	365	5.00307e-19	3.4925e-09	2.84338e-11	0.197686	0.802314	SBP	Thyroid
rs1378942	Vascular dysfunction	ENSG00000140474	ULK3	365	1.31243e-49	1.90047e-09	7.45887e-42	0.107116	0.892884	SBP	Whole Blood
rs1378942	Vascular dysfunction	ENSG00000140474	ULK3	420	5.12404e-11	1.24483e-09	0.00302203	0.0724921	0.924486	SBP	Pancreatic Islet
rs12916871	Inverse T2D-BP risk	ENSG00000140474	ULK3	516	0.000885625	0.00757723	0.00321347	0.026532	0.961792	SBP	Adipose Visceral Omentum
rs12916871	Inverse T2D-BP risk	ENSG00000140474	ULK3	516	0.00948289	0.00713375	0.0344085	0.0249607	0.924014	SBP	Cells Cultured fibroblasts
rs1378942	Vascular dysfunction	ENSG00000140497	SCAMP2	365	1.34023e-11	2.2021e-09	0.000761688	0.124276	0.874962	SBP	Brain Cerebellar Hemisphere
rs1378942	Vascular dysfunction	ENSG00000140497	SCAMP2	365	9.01899e-12	2.74492e-09	0.000512573	0.155157	0.844331	SBP	Brain Cerebellum
rs1378942	Vascular dysfunction	ENSG00000140497	SCAMP2	365	3.53022e-10	2.72967e-10	0.0200632	0.014548	0.965389	SBP	Brain Nucleus accumbens basal ganglia
rs1378942	Vascular dysfunction	ENSG00000140497	SCAMP2	365	4.34982e-12	5.29079e-10	0.000247211	0.0290983	0.970655	SBP	Pituitary
rs12916871	Inverse T2D-BP risk	ENSG00000140497	SCAMP2	516	0.00134376	0.00760012	0.00487582	0.0266173	0.959563	SBP	Esophagus Mucosa
rs12916871	Inverse T2D-BP risk	ENSG00000140497	SCAMP2	516	0.000253324	0.00976794	0.000919179	0.0344882	0.954571	SBP	Skin Sun Exposed Lower leg
rs12916871	Inverse T2D-BP risk	ENSG00000140497	SCAMP2	516	0.000281465	0.0212798	0.00102129	0.0763123	0.901105	SBP	Whole Blood
rs8023268	Metabolic Syndrome	ENSG00000140505	CYP1A2	237	2.2839e-05	2.28178e-05	0.0461141	0.0451625	0.908678	T2D	Thyroid
rs7497304	Vascular dysfunction	ENSG00000140564	FURIN	776	2.07186e-16	4.33366e-16	0.013473	0.0272218	0.959305	SBP	Artery Aorta
rs7497304	Vascular dysfunction	ENSG00000140564	FURIN	776	7.87833e-18	1.25996e-15	0.000512315	0.0810147	0.918473	SBP	Artery Tibial
rs7497304	Vascular dysfunction	ENSG00000140564	FURIN	776	1.22298e-16	2.36002e-16	0.00795287	0.0143692	0.977678	SBP	Brain Frontal Cortex BA9
rs7497304	Vascular dysfunction	ENSG00000140564	FURIN	776	8.04551e-16	1.55103e-15	0.0523187	0.100014	0.847668	SBP	Esophagus Gastroesophageal Junction
rs7497304	Vascular dysfunction	ENSG00000140564	FURIN	776	4.791e-16	1.53444e-15	0.0311551	0.0989123	0.869933	SBP	Esophagus Muscularis
rs893617	Reduced beta-cell function	ENSG00000140577	CRTC3	559	1.36442e-15	7.062e-16	0.112467	0.0573807	0.830152	T2D	Brain Substantia nigra
rs12921187	Inverse T2D-BP risk	ENSG00000140623	SEPTIN12	813	9.19389e-07	0.000792735	6.50175e-05	0.0551167	0.944025	SBP	Liver
rs12921187	Inverse T2D-BP risk	ENSG00000140632	GLYR1	813	0.000620307	0.000825219	0.0438669	0.0574607	0.897227	SBP	Whole Blood
rs62076102	Vascular dysfunction	ENSG00000141279	NPEPPS	611	0.00124569	0.0184716	0.000897604	0.012343	0.967042	SBP	Esophagus Mucosa
rs62076102	Vascular dysfunction	ENSG00000141279	NPEPPS	611	0.00146095	0.0307561	0.00105271	0.0212164	0.945514	SBP	Small Intestine Terminal Ileum
rs62076102	Vascular dysfunction	ENSG00000141279	NPEPPS	611	0.0431302	0.0316918	0.0310783	0.021964	0.872136	SBP	Whole Blood
rs228778	Inverse T2D-BP risk	ENSG00000141349	G6PC3	479	7.88514e-15	0.129033	1.7732e-15	0.028174	0.842793	SBP	Artery Tibial
rs228778	Inverse T2D-BP risk	ENSG00000141349	G6PC3	479	3.00954e-05	0.136105	6.7678e-06	0.0297731	0.834085	SBP	Brain Caudate basal ganglia
rs228778	Inverse T2D-BP risk	ENSG00000141349	G6PC3	479	0.0146564	0.135082	0.00329592	0.0295597	0.817406	SBP	Brain Hippocampus
rs228778	Inverse T2D-BP risk	ENSG00000141349	G6PC3	479	0.00756765	0.135735	0.0017018	0.0296986	0.825297	SBP	Colon Sigmoid
rs228778	Inverse T2D-BP risk	ENSG00000141349	G6PC3	479	1.84903e-06	0.144726	4.15806e-07	0.0317222	0.82355	SBP	Esophagus Gastroesophageal Junction
rs228778	Inverse T2D-BP risk	ENSG00000141349	G6PC3	479	3.65839e-16	0.139256	8.22694e-17	0.0304856	0.830258	SBP	Esophagus Muscularis
rs228778	Inverse T2D-BP risk	ENSG00000141349	G6PC3	479	9.75546e-10	0.135088	2.19379e-10	0.0295432	0.835368	SBP	Heart Atrial Appendage
rs228778	Inverse T2D-BP risk	ENSG00000141349	G6PC3	479	1.92781e-07	0.136437	4.33524e-08	0.0298481	0.833714	SBP	Lung
rs228778	Inverse T2D-BP risk	ENSG00000141349	G6PC3	479	4.65739e-13	0.141845	1.04735e-13	0.0310707	0.827085	SBP	Muscle Skeletal
rs228778	Inverse T2D-BP risk	ENSG00000141349	G6PC3	479	1.01125e-15	0.136904	2.27408e-16	0.0299537	0.833142	SBP	Nerve Tibial
rs228778	Inverse T2D-BP risk	ENSG00000141349	G6PC3	479	6.6373e-23	0.131819	1.49259e-23	0.028804	0.839377	SBP	Testis
rs228778	Inverse T2D-BP risk	ENSG00000141349	G6PC3	479	1.33749e-15	0.13124	3.00773e-16	0.0286729	0.840088	SBP	Thyroid
rs228778	Inverse T2D-BP risk	ENSG00000141349	G6PC3	479	1.79107e-10	0.135977	4.02773e-11	0.0297441	0.834279	SBP	Whole Blood
rs891389	Reduced beta-cell function	ENSG00000141452	RMC1	402	4.14886e-13	0.00569094	1.96085e-12	0.0259283	0.968381	T2D	Adipose Visceral Omentum
rs891389	Reduced beta-cell function	ENSG00000141452	RMC1	402	0.000719232	0.00844979	0.00339926	0.0389872	0.948444	T2D	Artery Aorta
rs891389	Reduced beta-cell function	ENSG00000141452	RMC1	402	9.60455e-19	0.00497724	4.53934e-18	0.0225511	0.972472	T2D	Artery Tibial
rs891389	Reduced beta-cell function	ENSG00000141452	RMC1	402	7.28242e-05	0.00512496	0.000344184	0.0232506	0.971207	T2D	Brain Anterior cingulate cortex BA24
rs891389	Reduced beta-cell function	ENSG00000141452	RMC1	402	0.00137401	0.00949131	0.00649391	0.0439194	0.938721	T2D	Brain Caudate basal ganglia
rs891389	Reduced beta-cell function	ENSG00000141452	RMC1	402	6.14297e-18	0.00547342	2.90331e-17	0.024899	0.969628	T2D	Brain Cerebellar Hemisphere
rs891389	Reduced beta-cell function	ENSG00000141452	RMC1	402	0.000546039	0.00757101	0.00258071	0.0348279	0.954474	T2D	Brain Nucleus accumbens basal ganglia
rs891389	Reduced beta-cell function	ENSG00000141452	RMC1	402	0.0116095	0.0102331	0.0548691	0.047488	0.8758	T2D	Brain Spinal cord cervical c-1
rs891389	Reduced beta-cell function	ENSG00000141452	RMC1	402	0.000149811	0.0256658	0.00070804	0.120449	0.853027	T2D	Breast Mammary Tissue
rs891389	Reduced beta-cell function	ENSG00000141452	RMC1	402	0.00025238	0.0215252	0.00119281	0.100857	0.876173	T2D	Cells Cultured fibroblasts
rs891389	Reduced beta-cell function	ENSG00000141452	RMC1	402	9.73061e-06	0.0068601	4.59891e-05	0.0314608	0.961623	T2D	Colon Transverse
rs891389	Reduced beta-cell function	ENSG00000141452	RMC1	402	1.31865e-07	0.00618717	6.23225e-07	0.0282765	0.965536	T2D	Esophagus Gastroesophageal Junction
rs891389	Reduced beta-cell function	ENSG00000141452	RMC1	402	5.83559e-13	0.00688348	2.75804e-12	0.0315714	0.961545	T2D	Esophagus Muscularis
rs891389	Reduced beta-cell function	ENSG00000141452	RMC1	402	3.59443e-07	0.00755583	1.69881e-06	0.0347529	0.957689	T2D	Heart Atrial Appendage
rs891389	Reduced beta-cell function	ENSG00000141452	RMC1	402	1.20403e-17	0.00509804	5.69054e-17	0.0231228	0.971779	T2D	Lung
rs891389	Reduced beta-cell function	ENSG00000141452	RMC1	402	3.0375e-12	0.00591435	1.43559e-11	0.0269855	0.9671	T2D	Muscle Skeletal
rs891389	Reduced beta-cell function	ENSG00000141452	RMC1	402	0.00109534	0.00655674	0.00517684	0.0300316	0.95714	T2D	Thyroid
rs891389	Reduced beta-cell function	ENSG00000141452	RMC1	402	8.85447e-09	0.0238765	4.18483e-08	0.111982	0.864142	T2D	Whole Blood
rs891389	Reduced beta-cell function	ENSG00000141458	NPC1	402	9.29759e-07	0.00786584	4.39426e-06	0.0362199	0.955909	T2D	Artery Aorta
rs891389	Reduced beta-cell function	ENSG00000141458	NPC1	402	1.89062e-19	0.00974844	8.9355e-19	0.0451283	0.945123	T2D	Artery Tibial
rs891389	Reduced beta-cell function	ENSG00000141458	NPC1	402	8.88317e-05	0.00604362	0.000419839	0.0275977	0.96585	T2D	Brain Anterior cingulate cortex BA24
rs891389	Reduced beta-cell function	ENSG00000141458	NPC1	402	1.75016e-06	0.0232778	8.27165e-06	0.109149	0.867563	T2D	Brain Caudate basal ganglia
rs891389	Reduced beta-cell function	ENSG00000141458	NPC1	402	3.6593e-09	0.0148729	1.72947e-08	0.0693771	0.91575	T2D	Brain Cortex
rs891389	Reduced beta-cell function	ENSG00000141458	NPC1	402	3.92722e-07	0.0082711	1.85609e-06	0.0381376	0.953589	T2D	Brain Putamen basal ganglia
rs891389	Reduced beta-cell function	ENSG00000141458	NPC1	402	0.00801312	0.0087531	0.0378719	0.0404643	0.904898	T2D	Brain Spinal cord cervical c-1
rs891389	Reduced beta-cell function	ENSG00000141458	NPC1	402	1.68427e-12	0.0276469	7.96025e-12	0.129823	0.84253	T2D	Colon Sigmoid
rs891389	Reduced beta-cell function	ENSG00000141458	NPC1	402	1.05775e-15	0.00656988	4.99919e-15	0.0300875	0.963343	T2D	Esophagus Muscularis
rs891389	Reduced beta-cell function	ENSG00000141458	NPC1	556	9.02174e-20	0.00671829	4.28936e-19	0.0309796	0.962302	T2D	Pancreatic Islet
rs676387	Metabolic Syndrome	ENSG00000141699	RETREG3	214	1.28425e-08	1.56403e-08	0.0131728	0.0150708	0.971756	T2D	Liver
rs676387	Metabolic Syndrome	ENSG00000141699	RETREG3	320	1.44387e-09	1.61402e-08	0.00176305	0.0187286	0.979508	T2D	Artery Tibial
rs676387	Metabolic Syndrome	ENSG00000141699	RETREG3	320	1.89966e-12	1.58654e-08	2.31959e-06	0.018391	0.981607	T2D	Muscle Skeletal
rs676387	Metabolic Syndrome	ENSG00000141699	RETREG3	320	1.39414e-07	2.32851e-08	0.170232	0.0276302	0.802138	T2D	Thyroid
rs2123731	Metabolic Syndrome	ENSG00000141985	SH3GL1	613	0.00075256	0.000171069	0.131285	0.0290045	0.838787	T2D	Lung
rs10408163	Higher adiposity	ENSG00000142230	SAE1	294	8.14406e-09	2.36983e-07	0.00113711	0.0321219	0.966741	T2D	Thyroid
rs4804833	Metabolic Syndrome	ENSG00000142459	EVI5L	505	4.19909e-09	1.6635e-08	0.00316608	0.0115574	0.985277	T2D	Prostate
rs11585808	Inverse T2D-BP risk	ENSG00000142615	CELA2A	644	0.000165338	0.00113497	0.0124054	0.0842552	0.902039	SBP	Adrenal Gland
rs11585808	Inverse T2D-BP risk	ENSG00000142634	EFHD2	644	0.000626392	0.000616021	0.0469986	0.045314	0.906445	SBP	Lung
rs3008225	Metabolic Syndrome	ENSG00000142675	CNKSR1	413	0.00152291	0.0123618	0.0128761	0.103649	0.86959	T2D	Lung
rs3008225	Metabolic Syndrome	ENSG00000142675	CNKSR1	413	0.000313574	0.0123697	0.00265126	0.103705	0.880961	T2D	Pituitary
rs3008225	Metabolic Syndrome	ENSG00000142675	CNKSR1	413	1.16592e-16	0.00990286	9.8578e-16	0.0828212	0.907276	T2D	Skin Not Sun Exposed Suprapubic
rs3008225	Metabolic Syndrome	ENSG00000142675	CNKSR1	413	8.22155e-15	0.0104493	6.95129e-14	0.0874467	0.902104	T2D	Skin Sun Exposed Lower leg
rs3008225	Metabolic Syndrome	ENSG00000142675	CNKSR1	413	1.28928e-09	0.0114214	1.09008e-08	0.0956751	0.892903	T2D	Thyroid
rs3008225	Metabolic Syndrome	ENSG00000142675	CNKSR1	544	5.88574e-05	0.0126904	0.000518968	0.11102	0.875712	T2D	Pancreatic Islet
rs10923038	Vascular dysfunction	ENSG00000143013	LMO4	458	0.0191652	0.00283503	0.104254	0.0145627	0.859183	SBP	Brain Caudate basal ganglia
rs145904381	Reduced beta-cell function	ENSG00000143363	PRUNE1	395	0.00284736	0.00063287	0.108473	0.023245	0.864802	T2D	Heart Left Ventricle
rs145904381	Reduced beta-cell function	ENSG00000143363	PRUNE1	395	0.00312984	0.000160377	0.119234	0.00523747	0.872238	T2D	Lung
rs145904381	Reduced beta-cell function	ENSG00000143363	PRUNE1	395	0.00438059	0.000229919	0.166883	0.00793843	0.820568	T2D	Nerve Tibial
rs145904381	Reduced beta-cell function	ENSG00000143363	PRUNE1	395	0.00409068	0.000461044	0.155839	0.0167411	0.822869	T2D	Skin Not Sun Exposed Suprapubic
rs145904381	Reduced beta-cell function	ENSG00000143363	PRUNE1	395	0.000238635	5.94718e-05	0.00909104	0.0012763	0.989335	T2D	Whole Blood
rs2048558	Reduced beta-cell function	ENSG00000143369	ECM1	371	1.54555e-09	0.103239	1.33949e-09	0.0886666	0.808094	T2D	Brain Cerebellar Hemisphere
rs2048558	Reduced beta-cell function	ENSG00000143369	ECM1	371	3.48853e-12	0.104857	3.02342e-12	0.0900721	0.805071	T2D	Brain Cerebellum
rs2048558	Reduced beta-cell function	ENSG00000143369	ECM1	371	0.00126898	0.0190335	0.00109979	0.0155328	0.963065	T2D	Muscle Skeletal
rs2048558	Reduced beta-cell function	ENSG00000143369	ECM1	371	8.01089e-08	0.0100459	6.94284e-08	0.00772428	0.98223	T2D	Skin Not Sun Exposed Suprapubic
rs2048558	Reduced beta-cell function	ENSG00000143369	ECM1	371	1.27021e-07	0.105851	1.10086e-07	0.0909352	0.803214	T2D	Skin Sun Exposed Lower leg
rs2048558	Reduced beta-cell function	ENSG00000143369	ECM1	371	0.00108551	0.105114	0.000940787	0.0902969	0.802563	T2D	Whole Blood
rs2048558	Reduced beta-cell function	ENSG00000143374	TARS2	371	6.90148e-07	0.0078083	5.98135e-07	0.00578085	0.98641	T2D	Artery Tibial
rs145904381	Reduced beta-cell function	ENSG00000143442	POGZ	395	0.00283663	0.00014645	0.108064	0.00469491	0.884258	T2D	Whole Blood
rs708111	Inverse T2D-BP risk	ENSG00000143774	GUK1	470	0.00201558	0.0195851	0.00790224	0.0758903	0.894607	SBP	Adipose Subcutaneous
rs708111	Inverse T2D-BP risk	ENSG00000143774	GUK1	470	0.00950462	0.0147539	0.0372636	0.0569623	0.881516	SBP	Minor Salivary Gland
rs9308614	Metabolic Syndrome	ENSG00000144118	RALB	575	3.84089e-09	9.21673e-10	0.135411	0.0316607	0.832928	T2D	Uterus
rs10207726	Metabolic Syndrome	ENSG00000144152	FBLN7	636	0.000110551	0.060184	0.000171354	0.0924378	0.847096	T2D	Brain Cerebellar Hemisphere
rs13406280	Reduced beta-cell function	ENSG00000144285	SCN1A	332	0.00105469	0.00190109	0.0594037	0.106245	0.831396	T2D	Brain Nucleus accumbens basal ganglia
rs267515	Inverse T2D-BP risk	ENSG00000144668	ITGA9	580	0.0169843	0.0615513	0.0220172	0.0789701	0.820477	SBP	Brain Spinal cord cervical c-1
rs267515	Inverse T2D-BP risk	ENSG00000144668	ITGA9	583	0.00611827	0.0606664	0.00793302	0.0778134	0.847469	SBP	Adrenal Gland
rs267515	Inverse T2D-BP risk	ENSG00000144668	ITGA9	583	2.418e-08	0.0569057	3.1352e-08	0.0729144	0.87018	SBP	Brain Cerebellar Hemisphere
rs267515	Inverse T2D-BP risk	ENSG00000144668	ITGA9	583	7.94937e-15	0.0587899	1.03073e-14	0.0753619	0.865848	SBP	Brain Cerebellum
rs9873519	Reduced beta-cell function	ENSG00000144909	OSBPL11	635	3.072e-05	2.70773e-05	0.0582981	0.050494	0.89115	T2D	Brain Anterior cingulate cortex BA24
rs9873519	Reduced beta-cell function	ENSG00000144909	OSBPL11	635	3.17285e-05	1.80191e-05	0.0602118	0.0332889	0.90645	T2D	Brain Cortex
rs406271	Reduced beta-cell function	ENSG00000145113	MUC4	426	4.10287e-13	0.0029021	2.68072e-11	0.188809	0.808289	T2D	Liver
rs406271	Reduced beta-cell function	ENSG00000145113	MUC4	638	0.000746597	0.000734106	0.0584001	0.0565394	0.88358	T2D	Brain Hypothalamus
rs7664347	Higher adiposity	ENSG00000145147	SLIT2	537	0.00363066	0.0203743	0.0120955	0.0669801	0.896919	T2D	Brain Cerebellar Hemisphere
rs993380	Reduced beta-cell function	ENSG00000145284	SCD5	920	1.7473e-06	9.56518e-06	0.0113303	0.0610977	0.927561	T2D	Brain Spinal cord cervical c-1
rs993380	Reduced beta-cell function	ENSG00000145284	SCD5	921	3.70528e-09	2.76671e-06	2.40268e-05	0.0169577	0.983016	T2D	Pituitary
rs223361	Reduced beta-cell function	ENSG00000145354	CISD2	368	5.1527e-08	6.79219e-05	0.000148919	0.195498	0.804285	T2D	Uterus
rs223361	Reduced beta-cell function	ENSG00000145354	CISD2	374	6.85302e-25	6.58757e-05	1.9806e-21	0.189578	0.810356	T2D	Adipose Subcutaneous
rs223361	Reduced beta-cell function	ENSG00000145354	CISD2	374	7.58938e-15	6.59694e-05	2.19342e-11	0.189849	0.810085	T2D	Adipose Visceral Omentum
rs223361	Reduced beta-cell function	ENSG00000145354	CISD2	374	1.90139e-06	6.36378e-05	0.00549522	0.183109	0.81133	T2D	Adrenal Gland
rs223361	Reduced beta-cell function	ENSG00000145354	CISD2	374	5.70858e-09	6.49879e-05	1.64984e-05	0.187009	0.812909	T2D	Artery Aorta
rs223361	Reduced beta-cell function	ENSG00000145354	CISD2	374	6.26813e-23	6.52337e-05	1.81156e-19	0.187721	0.812214	T2D	Artery Tibial
rs223361	Reduced beta-cell function	ENSG00000145354	CISD2	374	4.25611e-10	6.66684e-05	1.23006e-06	0.191871	0.808061	T2D	Brain Cerebellar Hemisphere
rs223361	Reduced beta-cell function	ENSG00000145354	CISD2	374	1.2566e-11	6.50818e-05	3.63171e-08	0.187281	0.812654	T2D	Brain Cerebellum
rs223361	Reduced beta-cell function	ENSG00000145354	CISD2	374	1.15541e-11	6.24578e-05	3.33925e-08	0.17969	0.820248	T2D	Breast Mammary Tissue
rs223361	Reduced beta-cell function	ENSG00000145354	CISD2	374	8.09574e-27	6.29932e-05	2.33976e-23	0.181239	0.818698	T2D	Cells Cultured fibroblasts
rs223361	Reduced beta-cell function	ENSG00000145354	CISD2	374	2.53086e-07	6.56508e-05	0.000731446	0.188928	0.810275	T2D	Colon Sigmoid
rs223361	Reduced beta-cell function	ENSG00000145354	CISD2	374	1.73916e-10	6.63716e-05	5.02637e-07	0.191012	0.808921	T2D	Colon Transverse
rs223361	Reduced beta-cell function	ENSG00000145354	CISD2	374	2.93367e-18	6.50851e-05	8.47863e-15	0.187291	0.812644	T2D	Esophagus Muscularis
rs223361	Reduced beta-cell function	ENSG00000145354	CISD2	374	8.77702e-09	6.39929e-05	2.53666e-05	0.184131	0.81578	T2D	Lung
rs223361	Reduced beta-cell function	ENSG00000145354	CISD2	374	3.0477e-26	6.86322e-05	8.80819e-23	0.197552	0.802379	T2D	Nerve Tibial
rs223361	Reduced beta-cell function	ENSG00000145354	CISD2	374	9.397e-27	6.57746e-05	2.71584e-23	0.189285	0.810649	T2D	Skin Not Sun Exposed Suprapubic
rs223361	Reduced beta-cell function	ENSG00000145354	CISD2	374	8.78871e-21	6.73423e-05	2.54004e-17	0.193821	0.806112	T2D	Thyroid
rs66887589	Inverse T2D-BP risk	ENSG00000145384	FABP2	631	1.10059e-09	0.0782255	1.11707e-09	0.0785541	0.84322	SBP	Muscle Skeletal
rs66887589	Inverse T2D-BP risk	ENSG00000145390	USP53	631	0.0137294	0.062676	0.0139351	0.0627679	0.846892	SBP	Heart Left Ventricle
rs1544866	Metabolic Syndrome	ENSG00000145431	PDGFC	539	5.47398e-06	0.000219369	0.00229155	0.0909273	0.906556	T2D	Adipose Subcutaneous
rs1544866	Metabolic Syndrome	ENSG00000145431	PDGFC	539	1.41052e-07	0.000211533	5.90482e-05	0.0876411	0.912088	T2D	Nerve Tibial
rs1544866	Metabolic Syndrome	ENSG00000145431	PDGFC	539	1.0801e-06	0.000220171	0.00045216	0.0912612	0.908065	T2D	Testis
rs2591392	Metabolic Syndrome	ENSG00000145692	BHMT	380	2.9308e-08	5.77466e-08	0.0201014	0.0386652	0.941233	T2D	Brain Amygdala
rs2591392	Metabolic Syndrome	ENSG00000145692	BHMT	380	9.77731e-09	9.69391e-08	0.00670593	0.0655596	0.927734	T2D	Ovary
rs2591392	Metabolic Syndrome	ENSG00000145692	BHMT	381	1.08909e-15	1.1789e-07	7.46972e-10	0.079937	0.920063	T2D	Adipose Subcutaneous
rs2591392	Metabolic Syndrome	ENSG00000145692	BHMT	381	4.09803e-09	4.4256e-08	0.0028107	0.0293859	0.967803	T2D	Adipose Visceral Omentum
rs2591392	Metabolic Syndrome	ENSG00000145692	BHMT	381	9.13814e-08	5.89707e-08	0.0626755	0.0395483	0.897776	T2D	Adrenal Gland
rs2591392	Metabolic Syndrome	ENSG00000145692	BHMT	381	8.9917e-08	6.93715e-08	0.0616711	0.046688	0.891641	T2D	Artery Aorta
rs2591392	Metabolic Syndrome	ENSG00000145692	BHMT	381	6.10697e-08	5.96886e-08	0.0418857	0.0400204	0.918094	T2D	Artery Tibial
rs2591392	Metabolic Syndrome	ENSG00000145692	BHMT	381	4.85227e-13	3.24427e-08	3.32801e-07	0.0212726	0.978727	T2D	Brain Caudate basal ganglia
rs2591392	Metabolic Syndrome	ENSG00000145692	BHMT	381	1.02445e-09	7.56473e-08	0.000702639	0.0509356	0.948362	T2D	Brain Nucleus accumbens basal ganglia
rs2591392	Metabolic Syndrome	ENSG00000145692	BHMT	381	1.89129e-11	2.75206e-07	1.29718e-05	0.187943	0.812044	T2D	Breast Mammary Tissue
rs2591392	Metabolic Syndrome	ENSG00000145692	BHMT	381	7.15009e-18	2.97636e-08	4.90401e-12	0.0194333	0.980567	T2D	Colon Sigmoid
rs2591392	Metabolic Syndrome	ENSG00000145692	BHMT	381	4.31493e-09	9.95485e-08	0.00295947	0.0673473	0.929693	T2D	Colon Transverse
rs2591392	Metabolic Syndrome	ENSG00000145692	BHMT	381	3.36666e-17	2.75846e-08	2.30908e-11	0.0179373	0.982063	T2D	Esophagus Gastroesophageal Junction
rs2591392	Metabolic Syndrome	ENSG00000145692	BHMT	381	2.63544e-30	3.05843e-08	1.80756e-24	0.0199967	0.980003	T2D	Esophagus Muscularis
rs2591392	Metabolic Syndrome	ENSG00000145692	BHMT	381	1.57875e-07	7.02003e-08	0.108282	0.0473037	0.844415	T2D	Heart Atrial Appendage
rs2591392	Metabolic Syndrome	ENSG00000145692	BHMT	381	6.48072e-08	9.22139e-08	0.0444491	0.0623532	0.893197	T2D	Muscle Skeletal
rs2591392	Metabolic Syndrome	ENSG00000145692	BHMT	381	2.38483e-36	2.56312e-08	1.63567e-30	0.0165962	0.983404	T2D	Nerve Tibial
rs2591392	Metabolic Syndrome	ENSG00000145692	BHMT	381	9.00573e-10	5.09491e-08	0.000617673	0.0339789	0.965403	T2D	Pituitary
rs2591392	Metabolic Syndrome	ENSG00000145692	BHMT	381	1.91748e-08	8.98836e-08	0.0131514	0.0607221	0.926126	T2D	Skin Not Sun Exposed Suprapubic
rs2591392	Metabolic Syndrome	ENSG00000145692	BHMT	381	3.46572e-11	6.70336e-08	2.37702e-05	0.0450212	0.954955	T2D	Skin Sun Exposed Lower leg
rs2591392	Metabolic Syndrome	ENSG00000145692	BHMT	381	3.23289e-17	3.14246e-08	2.21733e-11	0.0205736	0.979426	T2D	Testis
rs2591392	Metabolic Syndrome	ENSG00000145692	BHMT	381	1.7748e-14	4.59241e-08	1.21728e-08	0.0305284	0.969472	T2D	Thyroid
rs75432112	Reduced beta-cell function	ENSG00000145730	PAM	339	3.14446e-25	8.66108e-25	0.0128295	0.0343848	0.952786	T2D	Testis
rs2400509	Vascular dysfunction	ENSG00000145868	FBXO38	403	0.000265511	0.0501641	0.000383683	0.0716134	0.877573	SBP	Adipose Subcutaneous
rs2400509	Vascular dysfunction	ENSG00000145868	FBXO38	403	0.0101917	0.0590066	0.0147278	0.0844374	0.831637	SBP	Brain Caudate basal ganglia
rs2400509	Vascular dysfunction	ENSG00000145868	FBXO38	403	0.00252053	0.0719106	0.00364236	0.103098	0.818829	SBP	Brain Cerebellum
rs2400509	Vascular dysfunction	ENSG00000145868	FBXO38	403	0.00952785	0.0533179	0.0137685	0.0762014	0.847184	SBP	Brain Frontal Cortex BA9
rs2400509	Vascular dysfunction	ENSG00000145868	FBXO38	403	0.00197848	0.0602604	0.00285906	0.0862322	0.84867	SBP	Brain Putamen basal ganglia
rs2400509	Vascular dysfunction	ENSG00000145868	FBXO38	403	2.14737e-08	0.0485622	3.10312e-08	0.0692939	0.882144	SBP	Cells Cultured fibroblasts
rs2400509	Vascular dysfunction	ENSG00000145868	FBXO38	403	7.02432e-07	0.0451566	1.01507e-06	0.0643643	0.890477	SBP	Esophagus Mucosa
rs2400509	Vascular dysfunction	ENSG00000145868	FBXO38	403	0.000454514	0.0811885	0.000656807	0.116523	0.801178	SBP	Esophagus Muscularis
rs302395	Reduced beta-cell function	ENSG00000145907	G3BP1	493	0.0428755	0.0221257	0.0597811	0.0300046	0.845213	T2D	Uterus
rs2270860	Metabolic Syndrome	ENSG00000146215	CRIP3	379	3.96526e-07	0.123866	1.21145e-07	0.0370038	0.83913	T2D	Heart Atrial Appendage
rs2270860	Metabolic Syndrome	ENSG00000146215	CRIP3	379	0.0161906	0.0755419	0.00494649	0.0221981	0.881123	T2D	Skin Sun Exposed Lower leg
rs2270860	Metabolic Syndrome	ENSG00000146223	RPL7L1	379	0.0650991	0.0747079	0.0198888	0.0220061	0.818298	T2D	Colon Sigmoid
rs12192275	Inverse T2D-BP risk	ENSG00000146374	RSPO3	362	0.0261288	0.00523275	0.124098	0.0240322	0.820509	SBP	Muscle Skeletal
rs474513	Metabolic Syndrome	ENSG00000146477	SLC22A3	491	5.32641e-38	2.99737e-06	3.36186e-34	0.0179364	0.982061	T2D	Liver
rs474513	Metabolic Syndrome	ENSG00000146477	SLC22A3	735	1.70847e-12	1.12283e-05	1.23228e-08	0.0800671	0.919922	T2D	Brain Caudate basal ganglia
rs474513	Metabolic Syndrome	ENSG00000146477	SLC22A3	735	2.42935e-11	3.30546e-06	1.75224e-07	0.0228644	0.977132	T2D	Liver
rs4275190	Metabolic Syndrome	ENSG00000146729	NIPSNAP2	557	1.10667e-13	0.173951	1.19122e-14	0.0179159	0.808133	T2D	Adipose Subcutaneous
rs4275190	Metabolic Syndrome	ENSG00000146729	NIPSNAP2	557	4.20323e-09	0.175071	4.52435e-10	0.0180377	0.806892	T2D	Artery Tibial
rs506597	Reduced beta-cell function	ENSG00000146830	GIGYF1	384	0.000682301	0.00352355	0.00504378	0.0250815	0.965669	T2D	Brain Amygdala
rs506597	Reduced beta-cell function	ENSG00000146830	GIGYF1	384	0.000855217	0.00464985	0.00632203	0.0334184	0.954755	T2D	Brain Spinal cord cervical c-1
rs506597	Reduced beta-cell function	ENSG00000146830	GIGYF1	384	0.00281276	0.0051936	0.0207928	0.0374589	0.933742	T2D	Brain Substantia nigra
rs506597	Reduced beta-cell function	ENSG00000146830	GIGYF1	385	1.08626e-33	0.00257664	8.03002e-33	0.018068	0.979355	T2D	Adipose Subcutaneous
rs506597	Reduced beta-cell function	ENSG00000146830	GIGYF1	385	1.57146e-08	0.0032129	1.16167e-07	0.0227768	0.97401	T2D	Adrenal Gland
rs506597	Reduced beta-cell function	ENSG00000146830	GIGYF1	385	6.16859e-12	0.00549609	4.56003e-11	0.0396741	0.95483	T2D	Artery Aorta
rs506597	Reduced beta-cell function	ENSG00000146830	GIGYF1	385	0.00391891	0.00350757	0.0289699	0.0249905	0.938613	T2D	Brain Anterior cingulate cortex BA24
rs506597	Reduced beta-cell function	ENSG00000146830	GIGYF1	385	1.22212e-06	0.00358358	9.0343e-06	0.0255201	0.970886	T2D	Brain Caudate basal ganglia
rs506597	Reduced beta-cell function	ENSG00000146830	GIGYF1	385	0.000181436	0.00467527	0.00134123	0.0336009	0.960201	T2D	Brain Cerebellum
rs506597	Reduced beta-cell function	ENSG00000146830	GIGYF1	385	0.000200984	0.0077246	0.00148574	0.0561684	0.93442	T2D	Brain Frontal Cortex BA9
rs506597	Reduced beta-cell function	ENSG00000146830	GIGYF1	385	2.55605e-05	0.00330872	0.000188952	0.0234861	0.972991	T2D	Brain Hippocampus
rs506597	Reduced beta-cell function	ENSG00000146830	GIGYF1	385	0.000707623	0.00454719	0.00523098	0.0326575	0.956857	T2D	Brain Hypothalamus
rs506597	Reduced beta-cell function	ENSG00000146830	GIGYF1	385	6.4414e-09	0.00358798	4.7617e-08	0.0255527	0.970859	T2D	Brain Putamen basal ganglia
rs506597	Reduced beta-cell function	ENSG00000146830	GIGYF1	385	1.83913e-08	0.00455075	1.35955e-07	0.0326779	0.962771	T2D	Colon Sigmoid
rs506597	Reduced beta-cell function	ENSG00000146830	GIGYF1	385	2.93451e-12	0.0039289	2.16929e-11	0.0280757	0.967995	T2D	Colon Transverse
rs506597	Reduced beta-cell function	ENSG00000146830	GIGYF1	385	6.38687e-19	0.00368729	4.72139e-18	0.0262876	0.970025	T2D	Esophagus Muscularis
rs506597	Reduced beta-cell function	ENSG00000146830	GIGYF1	385	2.58e-10	0.00805897	1.90722e-09	0.0586413	0.9333	T2D	Heart Atrial Appendage
rs506597	Reduced beta-cell function	ENSG00000146830	GIGYF1	385	1.46589e-13	0.00325886	1.08363e-12	0.0231169	0.973624	T2D	Lung
rs506597	Reduced beta-cell function	ENSG00000146830	GIGYF1	385	5.00195e-06	0.00340735	3.69761e-05	0.0242159	0.972335	T2D	Minor Salivary Gland
rs506597	Reduced beta-cell function	ENSG00000146830	GIGYF1	385	1.07774e-26	0.00299016	7.96704e-26	0.0211284	0.975881	T2D	Nerve Tibial
rs506597	Reduced beta-cell function	ENSG00000146830	GIGYF1	385	2.44314e-05	0.0222511	0.000180605	0.163674	0.81387	T2D	Ovary
rs506597	Reduced beta-cell function	ENSG00000146830	GIGYF1	385	8.17404e-08	0.0070885	6.04252e-07	0.0514591	0.941452	T2D	Pancreas
rs506597	Reduced beta-cell function	ENSG00000146830	GIGYF1	385	8.09958e-09	0.00316443	5.98747e-08	0.0224181	0.974417	T2D	Prostate
rs506597	Reduced beta-cell function	ENSG00000146830	GIGYF1	385	0.0139177	0.00402854	0.102884	0.02893	0.850239	T2D	Small Intestine Terminal Ileum
rs506597	Reduced beta-cell function	ENSG00000146830	GIGYF1	385	1.37583e-10	0.00322399	1.01706e-09	0.0228589	0.973917	T2D	Stomach
rs506597	Reduced beta-cell function	ENSG00000146830	GIGYF1	385	1.99019e-12	0.00341588	1.47121e-11	0.024279	0.972305	T2D	Testis
rs506597	Reduced beta-cell function	ENSG00000146830	GIGYF1	385	2.24347e-28	0.00330597	1.65845e-27	0.0234656	0.973228	T2D	Thyroid
rs506597	Reduced beta-cell function	ENSG00000146830	GIGYF1	385	1.53487e-17	0.00244651	1.13463e-16	0.017105	0.980448	T2D	Whole Blood
rs17678185	Vascular dysfunction	ENSG00000147324	MFHAS1	558	5.74538e-05	0.000263734	0.0299462	0.136631	0.833102	SBP	Heart Atrial Appendage
rs17662402	Reduced beta-cell function	ENSG00000147324	MFHAS1	905	7.3163e-06	2.07806e-06	0.111503	0.0308127	0.857675	T2D	Brain Frontal Cortex BA9
rs4382480	Higher adiposity	ENSG00000147324	MFHAS1	971	4.41169e-16	1.10727e-05	5.58723e-12	0.139371	0.860618	T2D	Muscle Skeletal
rs6986287	Vascular dysfunction	ENSG00000147324	MFHAS1	1106	4.50456e-11	0.0481752	1.31211e-10	0.139515	0.81231	SBP	Muscle Skeletal
rs9406759	Reduced beta-cell function	ENSG00000147874	HAUS6	905	3.47059e-06	1.96405e-06	0.0702311	0.0388538	0.89091	T2D	Pancreatic Islet
rs10993072	Metabolic Syndrome	ENSG00000148110	MFSD14B	391	3.79002e-07	0.000197641	0.000279843	0.145077	0.854445	T2D	Colon Sigmoid
rs10993072	Metabolic Syndrome	ENSG00000148110	MFSD14B	391	2.10167e-05	0.000238351	0.015518	0.175181	0.809041	T2D	Esophagus Muscularis
rs10993072	Metabolic Syndrome	ENSG00000148110	MFSD14B	391	1.56321e-06	0.000229537	0.00115422	0.168652	0.829962	T2D	Skin Not Sun Exposed Suprapubic
rs6479591	Reduced beta-cell function	ENSG00000148120	AOPEP	357	0.000332226	0.00057117	0.0496251	0.0844516	0.86502	T2D	Brain Cerebellum
rs1813353	Inverse T2D-BP risk	ENSG00000148483	TMEM236	814	1.7331e-16	1.7687e-17	0.156748	0.0151687	0.828083	SBP	Heart Left Ventricle
rs16913004	Metabolic Syndrome	ENSG00000148572	NRBF2	526	0.00200222	0.00917267	0.0133368	0.0601839	0.915304	T2D	Artery Tibial
rs1111875	Reduced beta-cell function	ENSG00000148690	FRA10AC1	287	1.12318e-61	4.33506e-62	0.0264695	0.00925199	0.964279	T2D	Artery Aorta
rs17747324	Reduced beta-cell function	ENSG00000148737	TCF7L2	413	0	0	0.0581765	0.0431303	0.898693	T2D	Artery Tibial
rs2482506	Reduced beta-cell function	ENSG00000148795	CYP17A1	503	0.0230763	0.0458785	0.0301354	0.0590712	0.841839	T2D	Artery Tibial
rs1321958	Inverse T2D-BP risk	ENSG00000148950	IMMP1L	243	0.0346683	0.0441651	0.0221028	0.0272857	0.871778	SBP	Muscle Skeletal
rs1061810	Higher adiposity	ENSG00000149084	HSD17B12	574	1.17597e-10	4.99233e-09	0.00167384	0.070131	0.928195	T2D	Kidney Cortex
rs1061810	Higher adiposity	ENSG00000149084	HSD17B12	580	2.65427e-23	4.18384e-09	3.778e-16	0.0586102	0.94139	T2D	Cells EBV-transformed lymphocytes
rs1061810	Higher adiposity	ENSG00000149084	HSD17B12	581	3.2714e-37	4.0407e-09	4.65641e-30	0.0565706	0.943429	T2D	Brain Substantia nigra
rs1061810	Higher adiposity	ENSG00000149084	HSD17B12	581	1.02468e-45	2.37842e-09	1.4585e-38	0.0328867	0.967113	T2D	Minor Salivary Gland
rs1061810	Higher adiposity	ENSG00000149084	HSD17B12	582	2.34604e-43	2.37843e-09	3.33928e-36	0.0328867	0.967113	T2D	Artery Coronary
rs1061810	Higher adiposity	ENSG00000149084	HSD17B12	582	8.58857e-24	4.26307e-09	1.22247e-16	0.059739	0.940261	T2D	Brain Amygdala
rs1061810	Higher adiposity	ENSG00000149084	HSD17B12	582	2.3009e-26	2.71719e-09	3.27503e-19	0.0377134	0.962287	T2D	Brain Anterior cingulate cortex BA24
rs1061810	Higher adiposity	ENSG00000149084	HSD17B12	582	2.23606e-59	2.37873e-09	3.18273e-52	0.032891	0.967109	T2D	Brain Hippocampus
rs1061810	Higher adiposity	ENSG00000149084	HSD17B12	582	1.42564e-50	2.37895e-09	2.02921e-43	0.0328941	0.967106	T2D	Brain Spinal cord cervical c-1
rs1061810	Higher adiposity	ENSG00000149084	HSD17B12	582	2.93407e-42	2.418e-09	4.17627e-35	0.0334505	0.966549	T2D	Prostate
rs1061810	Higher adiposity	ENSG00000149084	HSD17B12	583	1.74577e-188	2.37842e-09	2.48488e-181	0.0328867	0.967113	T2D	Adipose Subcutaneous
rs1061810	Higher adiposity	ENSG00000149084	HSD17B12	583	4.00345e-172	2.37842e-09	5.69839e-165	0.0328867	0.967113	T2D	Adipose Visceral Omentum
rs1061810	Higher adiposity	ENSG00000149084	HSD17B12	583	4.60433e-28	3.99104e-09	6.55367e-21	0.0558631	0.944137	T2D	Adrenal Gland
rs1061810	Higher adiposity	ENSG00000149084	HSD17B12	583	4.37583e-145	2.37842e-09	6.22842e-138	0.0328867	0.967113	T2D	Artery Aorta
rs1061810	Higher adiposity	ENSG00000149084	HSD17B12	583	1.21285e-179	2.37842e-09	1.72634e-172	0.0328867	0.967113	T2D	Artery Tibial
rs1061810	Higher adiposity	ENSG00000149084	HSD17B12	583	7.39592e-72	3.92743e-09	1.05271e-64	0.0549568	0.945043	T2D	Brain Caudate basal ganglia
rs1061810	Higher adiposity	ENSG00000149084	HSD17B12	583	1.9512e-38	4.62734e-09	2.77727e-31	0.0649291	0.935071	T2D	Brain Cerebellar Hemisphere
rs1061810	Higher adiposity	ENSG00000149084	HSD17B12	583	3.32269e-37	3.74907e-09	4.72941e-30	0.0524155	0.947585	T2D	Brain Cerebellum
rs1061810	Higher adiposity	ENSG00000149084	HSD17B12	583	6.00969e-60	2.38058e-09	8.554e-53	0.0329174	0.967083	T2D	Brain Cortex
rs1061810	Higher adiposity	ENSG00000149084	HSD17B12	583	3.04419e-41	2.38194e-09	4.33301e-34	0.0329368	0.967063	T2D	Brain Frontal Cortex BA9
rs1061810	Higher adiposity	ENSG00000149084	HSD17B12	583	2.7038e-36	2.38305e-09	3.8485e-29	0.0329526	0.967047	T2D	Brain Hypothalamus
rs1061810	Higher adiposity	ENSG00000149084	HSD17B12	583	2.81181e-49	3.92352e-09	4.00225e-42	0.054901	0.945099	T2D	Brain Nucleus accumbens basal ganglia
rs1061810	Higher adiposity	ENSG00000149084	HSD17B12	583	3.34052e-86	3.92762e-09	4.75479e-79	0.0549595	0.945041	T2D	Brain Putamen basal ganglia
rs1061810	Higher adiposity	ENSG00000149084	HSD17B12	583	1.43883e-95	2.37842e-09	2.04799e-88	0.0328867	0.967113	T2D	Breast Mammary Tissue
rs1061810	Higher adiposity	ENSG00000149084	HSD17B12	583	0	2.37842e-09	0	0.0328867	0.967113	T2D	Cells Cultured fibroblasts
rs1061810	Higher adiposity	ENSG00000149084	HSD17B12	583	6.16064e-76	2.38032e-09	8.76886e-69	0.0329136	0.967086	T2D	Colon Sigmoid
rs1061810	Higher adiposity	ENSG00000149084	HSD17B12	583	8.1128e-111	2.37842e-09	1.15475e-103	0.0328867	0.967113	T2D	Colon Transverse
rs1061810	Higher adiposity	ENSG00000149084	HSD17B12	583	2.45162e-69	2.37843e-09	3.48957e-62	0.0328867	0.967113	T2D	Esophagus Gastroesophageal Junction
rs1061810	Higher adiposity	ENSG00000149084	HSD17B12	583	4.12177e-122	2.37842e-09	5.8668e-115	0.0328867	0.967113	T2D	Esophagus Mucosa
rs1061810	Higher adiposity	ENSG00000149084	HSD17B12	583	9.76545e-161	2.37842e-09	1.38998e-153	0.0328867	0.967113	T2D	Esophagus Muscularis
rs1061810	Higher adiposity	ENSG00000149084	HSD17B12	583	1.79821e-77	2.37842e-09	2.55951e-70	0.0328867	0.967113	T2D	Heart Atrial Appendage
rs1061810	Higher adiposity	ENSG00000149084	HSD17B12	583	1.15119e-52	3.9798e-09	1.63856e-45	0.0557029	0.944297	T2D	Heart Left Ventricle
rs1061810	Higher adiposity	ENSG00000149084	HSD17B12	583	2.18616e-20	3.61225e-09	3.11171e-13	0.0504661	0.949534	T2D	Liver
rs1061810	Higher adiposity	ENSG00000149084	HSD17B12	583	1.1203e-186	2.37842e-09	1.59461e-179	0.0328867	0.967113	T2D	Lung
rs1061810	Higher adiposity	ENSG00000149084	HSD17B12	583	1.27451e-92	2.37842e-09	1.8141e-85	0.0328867	0.967113	T2D	Muscle Skeletal
rs1061810	Higher adiposity	ENSG00000149084	HSD17B12	583	1.37075e-182	2.37842e-09	1.95108e-175	0.0328867	0.967113	T2D	Nerve Tibial
[truncated: 4,323 more rows]

## Sheet: Supplementary Data 6
Supplementary Data 6: Top single-tissue Bayesian colocalisation (two-sided) signals between the clustered SNVs from T2D & SBP GWAS, and 50 tissue eQTLs.
SNV from clustering	Cluster	Gene ENSEMBL ID	Gene SYMBOL ID	NSNVs	PP.H0.abf	PP.H1.abf	PP.H2.abf	PP.H3.abf	PP.H4.abf	GWAS trait	eQTL tissue
rs329120	Metabolic Syndrome	ENSG00000006837	CDKL3	410	0.000941667	0.000111847	0.122414	0.0136769	0.862856	T2D	Brain Hippocampus
rs2782980	Inverse T2D-BP risk	ENSG00000043591	ADRB1	648	1.44837e-09	0.000262707	3.91106e-08	0.00610026	0.993637	SBP	Testis
rs2581468	Vascular dysfunction	ENSG00000068305	MEF2A	542	2.78739e-05	0.139276	7.78991e-06	0.0381008	0.822588	SBP	Nerve Tibial
rs9844972	Metabolic Syndrome	ENSG00000070087	PFN2	539	2.92862e-05	2.859e-06	0.0718123	0.00608843	0.922067	T2D	Thyroid
rs12980034	Metabolic Syndrome	ENSG00000070404	FSTL3	981	0.000699677	0.124221	8.15538e-05	0.0136177	0.86138	T2D	Whole Blood
rs17221848	Metabolic Syndrome	ENSG00000071967	CYBRD1	599	0.00424796	0.043022	0.00520579	0.0518269	0.895697	T2D	Testis
rs73033340	Metabolic Syndrome	ENSG00000073067	CYP2W1	834	0.000384107	0.178004	2.0569e-05	0.00871927	0.812872	T2D	Ovary
rs3764002	Higher adiposity	ENSG00000075856	SART3	592	1.45674e-06	4.67982e-07	0.138679	0.0437334	0.817586	T2D	Breast Mammary Tissue
rs12454712	Metabolic Syndrome	ENSG00000081913	PHLPP1	598	9.52527e-08	4.2927e-09	0.127368	0.00487228	0.867759	T2D	Colon Transverse
rs2289123	Inverse T2D-BP risk	ENSG00000086991	NOX4	458	0.00118487	0.00442326	0.00393741	0.0137221	0.976732	SBP	Testis
rs7240767	Reduced beta-cell function	ENSG00000101680	LAMA1	693	0.000660931	0.000189679	0.102524	0.0285552	0.86807	T2D	Skin Sun+ Lower leg
rs2267716	Reduced beta-cell function	ENSG00000106113	CRHR2	542	7.43924e-09	8.59619e-07	9.64541e-05	0.0101557	0.989747	T2D	Pituitary
rs7766070	Reduced beta-cell function	ENSG00000112242	E2F3	674	4.64742e-83	3.53421e-83	0.0940502	0.0706869	0.835263	T2D	Cells Cultured fibroblasts
rs1993625	Reduced beta-cell function	ENSG00000113597	TRAPPC13	363	0.04554	0.0195676	0.0211503	0.00818227	0.90556	T2D	Heart Atrial Appendage
rs1032412	Reduced beta-cell function	ENSG00000115271	GCA	575	0.00547996	0.00238475	0.0277169	0.0111084	0.95331	T2D	Skin Sun+ Lower leg
rs9569738	Inverse T2D-BP risk	ENSG00000118946	PCDH17	486	0.0311266	0.0352881	0.0418504	0.0466005	0.845134	SBP	Brain Substantia nigra
rs6731373	Inverse T2D-BP risk	ENSG00000119865	CNRIP1	554	0.0187318	0.0639404	0.00605995	0.019794	0.891474	SBP	Whole Blood
rs2299941	Metabolic Syndrome	ENSG00000122376	SHLD2	354	0.00332862	0.00238718	0.0551257	0.0386338	0.900525	T2D	Thyroid
rs2107595	Inverse T2D-BP risk	ENSG00000122691	TWIST1	642	0.00305332	0.00687507	0.00442622	0.00898974	0.976656	SBP	Artery Aorta
rs6095241	Vascular dysfunction	ENSG00000124126	PREX1	731	2.84971e-07	0.0144199	1.2373e-07	0.00528058	0.980299	SBP	Muscle Skeletal
rs7274134	Reduced beta-cell function	ENSG00000125820	NKX2-2	412	0.00828901	0.00212555	0.127851	0.0319551	0.829779	T2D	Colon Transverse
rs6808574	Reduced beta-cell function	ENSG00000127241	MASP1	672	5.93277e-15	4.67703e-16	0.175791	0.0130471	0.811162	T2D	Artery Aorta
rs10743086	Vascular dysfunction	ENSG00000130413	STK33	549	0.00220332	0.13107	0.000360678	0.0206101	0.845756	SBP	Esophagus Mucosa
rs1046446	Metabolic Syndrome	ENSG00000132471	WBP2	509	0.0121803	0.167208	0.000604104	0.00748045	0.812528	T2D	Cells Cultured fibroblasts
rs9319943	Higher adiposity	ENSG00000134443	GRP	695	4.32956e-05	3.11964e-05	0.0280196	0.0192367	0.952669	T2D	Esophagus Muscularis
rs10830963	Reduced beta-cell function	ENSG00000134640	MTNR1B	725	1.46205e-51	1.92389e-40	7.59946e-15	3.43871e-09	1	T2D	Pancreatic Islet
rs11154027	Inverse T2D-BP risk	ENSG00000135549	PKIB	265	0.0326967	0.00961184	0.0533081	0.0147814	0.889602	SBP	Cells Cultured fibroblasts
rs529623	Reduced beta-cell function	ENSG00000137731	FXYD2	789	0.00237221	0.0131111	0.000496179	0.00176011	0.98226	T2D	Pancreatic Islet
rs6835992	Reduced beta-cell function	ENSG00000138757	G3BP2	574	0.000378597	0.0760114	5.3616e-05	0.00985084	0.913706	T2D	Pancreatic Islet
rs7664347	Higher adiposity	ENSG00000145147	SLIT2	537	0.00363066	0.0203743	0.0120955	0.0669801	0.896919	T2D	Brain Cerebellar Hemisphere
rs6479591	Reduced beta-cell function	ENSG00000148120	AOPEP	357	0.000332226	0.00057117	0.0496251	0.0844516	0.86502	T2D	Brain Cerebellum
rs17747324	Reduced beta-cell function	ENSG00000148737	TCF7L2	413	0	0	0.0581765	0.0431303	0.898693	T2D	Artery Tibial
rs6806067	Metabolic Syndrome	ENSG00000154783	FGD5	665	0.00110461	0.0291974	0.00570695	0.150034	0.813957	T2D	Skin Sun+ Lower leg
rs243538	Reduced beta-cell function	ENSG00000155660	PDIA4	447	0.00756558	0.0356123	0.00868816	0.0399883	0.908146	T2D	Brain Hippocampus
rs4536103	Reduced beta-cell function	ENSG00000156510	HKDC1	716	4.77762e-08	1.38477e-08	0.061671	0.0169537	0.921375	T2D	Lung
rs244415	Metabolic Syndrome	ENSG00000157322	CLEC18A	547	7.81731e-08	2.96359e-07	0.00475332	0.0170419	0.978204	T2D	Pancreatic Islet
rs12627651	Vascular dysfunction	ENSG00000160213	CSTB	419	0.0667533	0.029957	0.0673804	0.029432	0.806477	SBP	Thyroid
rs7025089	Higher adiposity	ENSG00000160563	MED27	279	3.31536e-15	0.0929732	3.01552e-15	0.0837412	0.823286	T2D	Whole Blood
rs2313211	Vascular dysfunction	ENSG00000161202	DVL3	548	0.000152845	0.119047	2.28029e-05	0.0168967	0.863881	SBP	Whole Blood
rs12140153	Higher adiposity	ENSG00000162607	USP1	743	0.00156136	5.43377e-05	0.182865	0.00555403	0.809965	T2D	Artery Tibial
rs668459	Metabolic Syndrome	ENSG00000164442	CITED2	593	0.000839959	0.00573849	0.0143446	0.0971187	0.881958	T2D	Esophagus Mucosa
rs35164294	Reduced beta-cell function	ENSG00000164483	SAMD3	540	0.0147555	0.0179926	0.0425668	0.0510315	0.873654	T2D	Lung
rs13266634	Reduced beta-cell function	ENSG00000164756	SLC30A8	461	5.51171e-53	6.11497e-54	0.119638	0.0124052	0.867957	T2D	Pituitary
rs11258422	Reduced beta-cell function	ENSG00000165626	BEND7	510	3.86634e-07	0.000179214	5.16957e-05	0.0229854	0.976783	T2D	Whole Blood
rs72831855	Reduced beta-cell function	ENSG00000167085	PHB	619	3.33664e-09	1.4362e-09	0.00645808	0.00178802	0.991754	T2D	Pancreatic Islet
rs9897348	Metabolic Syndrome	ENSG00000167193	CRK	734	1.19833e-06	0.104177	1.47343e-07	0.0119254	0.883896	T2D	Thyroid
rs3741378	Metabolic Syndrome	ENSG00000168056	LTBP3	470	8.7159e-12	3.07253e-10	0.000280745	0.00890598	0.990813	T2D	Pancreatic Islet
rs13112725	Vascular dysfunction	ENSG00000168743	NPNT	602	0.00364701	0.0044081	0.00908066	0.0100028	0.972861	SBP	Spleen
rs13333226	Inverse T2D-BP risk	ENSG00000169340	PDILT	714	2.45341e-09	0.000944284	7.4712e-08	0.0277844	0.971271	SBP	Testis
rs10087782	Inverse T2D-BP risk	ENSG00000169398	PTK2	306	3.44039e-07	0.109568	2.68186e-07	0.0846048	0.805826	SBP	Brain Nucleus accumbens basal ganglia
rs12947507	Higher adiposity	ENSG00000171246	NPTX1	788	0.00267179	0.079719	0.00330093	0.0976741	0.816634	T2D	Esophagus Muscularis
rs9729149	Inverse T2D-BP risk	ENSG00000171612	SLC25A33	776	0.0089204	0.00312048	0.058585	0.0195841	0.90979	SBP	Brain Cerebellar Hemisphere
rs8043085	Reduced beta-cell function	ENSG00000172575	RASGRP1	504	3.45479e-09	8.53845e-10	0.0823354	0.0194508	0.898214	T2D	Cells Cultured fibroblasts
rs9875164	Higher adiposity	ENSG00000172995	ARPP21	482	0.00269495	0.00700786	0.00907174	0.0226313	0.958594	T2D	Skin Sun+ Lower leg
rs11708067	Reduced beta-cell function	ENSG00000173175	ADCY5	570	1.08595e-39	5.32391e-28	3.31749e-15	0.000627041	0.999373	T2D	Pancreatic Islet
rs9833313	Vascular dysfunction	ENSG00000174891	RSRC1	508	0.0314758	0.0620337	0.0133157	0.0253752	0.8678	SBP	Cells Cultured fibroblasts
rs7127507	Higher adiposity	ENSG00000176697	BDNF	361	0.00220831	0.00488474	0.0137858	0.0295443	0.949577	T2D	Heart Left Ventricle
rs8069739	Vascular dysfunction	ENSG00000178977	LINC00324	611	0.0322319	0.0222155	0.0090383	0.00529834	0.931216	SBP	Adrenal Gland
rs10840495	Higher adiposity	ENSG00000180176	TH	928	9.82853e-22	2.36662e-21	0.00524026	0.0116349	0.983125	T2D	Pancreatic Islet
rs4129585	Inverse T2D-BP risk	ENSG00000181790	ADGRB1	828	3.14814e-05	0.123633	1.44333e-05	0.0558616	0.82046	SBP	Esophagus Mucosa
rs3742793	Metabolic Syndrome	ENSG00000183379	SYNDIG1L	543	0.00507031	0.0686382	0.000932066	0.011704	0.913655	T2D	Pancreatic Islet
rs11144206	Inverse T2D-BP risk	ENSG00000187866	PABIR1	617	1.50054e-07	0.127643	7.73079e-08	0.0649542	0.807403	SBP	Esophagus Mucosa
rs10188334	Higher adiposity	ENSG00000189292	ALKAL2	827	1.31178e-08	4.16452e-07	0.00474216	0.149704	0.845553	T2D	Skin Sun+ Lower leg
rs12856169	Higher adiposity	ENSG00000189403	HMGB1	517	0.000171283	8.16642e-05	0.0403318	0.0182882	0.941127	T2D	Testis
rs2447607	Metabolic Syndrome	ENSG00000197548	ATG7	516	0.00227666	0.0991633	0.00170731	0.073541	0.823312	T2D	Liver
rs10752944	Metabolic Syndrome	ENSG00000197959	DNM3	518	0.048102	0.0811867	0.0226686	0.0374495	0.810593	T2D	Brain Substantia nigra
rs751984	Vascular dysfunction	ENSG00000204950	LRRC10B	326	0.000967887	0.028655	0.000348411	0.00935429	0.960674	SBP	Artery Tibial
rs7163757	Reduced beta-cell function	ENSG00000205502	C2CD4B	732	6.60622e-10	3.07842e-09	0.00845332	0.0384384	0.953108	T2D	Pancreatic Islet
rs12533531	Vascular dysfunction	ENSG00000224017	LINC01449	440	1.72742e-07	0.122922	5.59389e-08	0.0389676	0.83811	SBP	Artery Aorta
rs1982406	Higher adiposity	ENSG00000228204		757	0.0450472	0.0194676	0.0925796	0.0392054	0.8037	T2D	Esophagus Muscularis
rs9390022	Reduced beta-cell function	ENSG00000229017		493	0.0102718	0.000895904	0.0912298	0.00706652	0.890536	T2D	Artery Coronary
rs6568681	Reduced beta-cell function	ENSG00000229276		194	0.0127198	0.0061586	0.0579606	0.0271671	0.895994	T2D	Liver
rs34506349	Reduced beta-cell function	ENSG00000230393		185	0.0254249	0.0728314	0.00875047	0.0241976	0.868796	T2D	Liver
rs6587757	Inverse T2D-BP risk	ENSG00000233084	RPL23AP25	387	0.00172423	0.173104	9.24685e-05	0.00846679	0.816612	SBP	Thyroid
rs9316500	Inverse T2D-BP risk	ENSG00000233672		640	0.00926738	0.0396038	0.0197292	0.0834638	0.847936	SBP	Breast Mammary Tissue
rs1344653	Inverse T2D-BP risk	ENSG00000240857	RDH14	536	0.00282184	0.00363963	0.0795371	0.101775	0.812226	SBP	Lung
rs6452788	Higher adiposity	ENSG00000248309	MEF2C-AS1	291	0.00075438	0.0569815	0.000323937	0.02355	0.91839	T2D	Muscle Skeletal
rs1347345	Reduced beta-cell function	ENSG00000249599	BMPR1B-DT	528	0.00302447	0.00566812	0.0299805	0.0552799	0.906047	T2D	Ovary
rs6558173	Metabolic Syndrome	ENSG00000253200		633	2.16806e-10	0.0745725	1.1445e-10	0.0384793	0.886948	T2D	Pancreatic Islet
rs34591516	Inverse T2D-BP risk	ENSG00000253307		443	0.0733672	0.0664122	0.0273625	0.0239597	0.808898	SBP	Liver
rs890945	Metabolic Syndrome	ENSG00000254135		605	1.90735e-07	0.000902153	9.05816e-06	0.0418867	0.957202	T2D	Testis
rs10902001	Metabolic Syndrome	ENSG00000255042	SEPTIN7P11	1046	0.0219953	0.00706479	0.0732244	0.0226443	0.875071	T2D	Pancreatic Islet
rs731839	Metabolic Syndrome	ENSG00000257103	LSM14A	838	7.33173e-05	0.00163779	0.00449061	0.0994184	0.89438	T2D	Brain Hippocampus
rs3796571	Vascular dysfunction	ENSG00000260244		769	0.00170858	0.00145102	0.033603	0.0276017	0.935636	SBP	Pancreatic Islet
rs12133795	Vascular dysfunction	ENSG00000260971		471	0.00464629	0.0088053	0.029168	0.054374	0.903006	SBP	Muscle Skeletal
rs2816177	Reduced beta-cell function	ENSG00000261250		659	0.0155624	0.0981502	0.00279989	0.0167919	0.866696	T2D	Testis
rs17150367	Reduced beta-cell function	ENSG00000263432	RN7SL689P	767	0.00597481	0.00330553	0.0419786	0.022298	0.926443	T2D	Pancreatic Islet
rs745823	Vascular dysfunction	ENSG00000267322	SCARNA17	498	0.0147253	0.0274874	0.0154948	0.0280095	0.914283	SBP	Brain Cortex
rs1642294	Inverse T2D-BP risk	ENSG00000267325		328	2.06812e-07	0.0201427	3.82643e-07	0.0363245	0.943532	SBP	Cells Cultured fibroblasts
rs17594301	Reduced beta-cell function	ENSG00000267325		346	2.67373e-09	8.89229e-10	0.0635252	0.020211	0.916264	T2D	Nerve Tibial
rs6108789	Vascular dysfunction	ENSG00000270777		706	3.78346e-07	1.05689e-06	0.0234708	0.0646528	0.911875	SBP	Colon Transverse
rs13095912	Metabolic Syndrome	ENSG00000272970	LOC107986163	383	1.53656e-09	2.6352e-08	0.000806015	0.0128367	0.986357	T2D	Brain Cortex
rs13234269	Metabolic Syndrome	ENSG00000273489		504	2.67264e-12	7.65975e-13	0.124945	0.0349689	0.840087	T2D	Brain Cerebellar Hemisphere
rs11651755	Reduced beta-cell function	ENSG00000275410	HNF1B	581	1.49567e-24	1.1383e-25	0.174403	0.0124601	0.813137	T2D	Stomach
rs10477176	Vascular dysfunction	ENSG00000276545	PCDHGB9P	378	0.00472828	0.10416	0.00177025	0.038146	0.851195	SBP	Brain Cerebellar Hemisphere
rs884847	Reduced beta-cell function	ENSG00000277873		323	0.0259577	0.010026	0.0330659	0.0118525	0.919098	T2D	Liver
rs1421085	Higher adiposity	ENSG00000279589		599	3.30546e-74	1.86327e-74	0.127773	0.0712238	0.801003	T2D	Adipose Subcutaneous
rs12054946	Reduced beta-cell function	ENSG00000280161		702	4.83044e-06	0.146904	1.30013e-06	0.0387253	0.814364	T2D	Spleen
rs10069690	Inverse T2D-BP risk	ENSG00000286388		396	3.42773e-30	0.0614238	1.37271e-30	0.0236837	0.914893	SBP	Liver

## Sheet: Supplementary Data 7
Supplementary Data 7: Enrichment of ATAC-seq peaks of chromatin accessbility within 222 cell types among the clustered SNVs using two-sided chi-squared tests comparing nested logistic regression models.
	Inverse T2D-BP risk cluster			Metabolic Syndrome cluster			Higher adiposity cluster			Vascular dysfunction cluster			Reduced beta-cell function cluster
Cell type	Logistic coefficient	Difference in deviance chi-square test	Difference in deviance chi-square P-value	Logistic coefficient	Difference in deviance chi-square test	Difference in deviance chi-square P-value	Logistic coefficient	Difference in deviance chi-square test	Difference in deviance chi-square P-value	Logistic coefficient	Difference in deviance chi-square test	Difference in deviance chi-square P-value	Logistic coefficient	Difference in deviance chi-square test	Difference in deviance chi-square P-value		Multiple correction P-value threshold
A Cardiomyocyte	0.59277	5.60081	0.0179522	0.498304	2.48499	0.114937	0.66796	1.89208	0.168968	0.418686	1.94955	0.162636	0.706477	7.28536	0.00695187		0.000225225
Acinar	0.213155	0.424214	0.514842	0.40891	1.31772	0.251001	0.616559	1.34427	0.246283	0.146885	0.166493	0.683248	0.64013	5.18872	0.022734
Adipocyte	0.73012	7.77797	0.00528873	0.520058	2.89495	0.0888575	-0.136069	0.0466799	0.828945	0.390735	1.46633	0.225926	0.592901	4.24836	0.0392883
Airway Goblet	0.416435	1.94264	0.163382	0.399444	1.001	0.317067	0.354005	0.480021	0.488413	0.556226	3.06526	0.0799825	0.611286	3.92641	0.0475333
Alpha 1	0.410262	2.29635	0.129679	0.282983	0.588595	0.442963	1.1218	7.98409	0.00471902	0.333227	1.08513	0.297553	0.887515	14.136	0.000170057
Alpha 2	0.251646	0.584157	0.444688	-0.458556	0.829359	0.362458	0.940297	4.07595	0.0434977	0.273502	0.554791	0.456367	1.01223	16.4225	5.06801e-05
Alveolar Cap Endo	0.805086	6.46424	0.0110067	-0.0580348	0.0148379	0.903049	-0.451129	0.3458	0.5565	0.411561	1.06466	0.302154	0.753622	4.47356	0.0344232
Alveolar Type 1	0.662601	6.20837	0.0127148	0.342115	0.941525	0.331886	0.426014	0.680258	0.409498	0.374404	1.35292	0.244769	0.642433	5.52622	0.0187336
Alveolar Type 2	0.657939	6.12898	0.0132984	0.161924	0.20016	0.654591	0.342485	0.450875	0.50192	0.648023	4.98894	0.0255098	0.7289	7.70483	0.00550733
Alveolar Type 2 (Immune)	0.733245	6.26769	0.0122959	0.476967	1.57595	0.209345	-0.581973	0.603205	0.437358	0.570262	2.95876	0.0854134	0.616539	3.98771	0.0458332
Astrocyte 1	0.884986	5.95839	0.0146474	0.333975	0.432867	0.510585	0.441978	0.408627	0.522667	-1.02562	2.22882	0.135457	0.635826	2.67988	0.101623
Astrocyte 2	1.26127	3.65075	0.0560439	-0.436761	0.108355	0.742024	0.978146	0.342489	0.558396	-0.725755	0.333498	0.563606	0.567788	0.64885	0.420524
BBB Endothelial	1.13851	6.57014	0.0103704	0.160302	0.0589378	0.808183	1.48713	3.40581	0.0649672	0.57962	1.21119	0.271097	1.09686	6.15155	0.0131297
Beta 1	0.494524	3.25267	0.0713071	0.363798	0.948834	0.330016	0.559674	1.37183	0.241497	0.10058	0.0883097	0.766337	0.964353	19.3726	1.0754e-05
Beta 2	0.47408	2.83066	0.0924802	-0.105383	0.0604283	0.80582	0.682183	2.31321	0.128279	0.164462	0.231351	0.630524	0.873734	14.2618	0.000159059
Cardiac Fibroblast	0.773632	10.7514	0.00104201	0.209565	0.405124	0.524455	0.955378	4.82195	0.0280996	0.0760708	0.0612513	0.804529	0.737947	8.65528	0.00326116
Cardiac Pericyte 1	0.826765	10.6632	0.00109288	0.376814	1.12974	0.287831	0.560223	1.1289	0.28801	0.123379	0.145372	0.702998	0.597983	4.04429	0.044321
Cardiac Pericyte 2	0.417696	1.67035	0.196212	0.187324	0.173782	0.676772	0.556995	0.872708	0.350207	0.234376	0.412324	0.520792	0.635106	3.2914	0.0696434
Cardiac Pericyte 3	0.622728	3.18958	0.074109	0.0591473	0.0148231	0.903097	-0.255391	0.103455	0.747723	0.747414	4.0006	0.0454841	0.874507	6.35645	0.0116956
Cardiac Pericyte 4	0.94361	5.40543	0.0200742	-0.160349	0.0656643	0.797757	0.487478	0.29521	0.586901	0.0307071	0.0031572	0.955191	1.08265	7.59888	0.00584046
Chief	0.681406	5.84128	0.0156544	0.504701	2.14886	0.142675	0.424928	0.676643	0.410745	0.442096	1.84783	0.174036	0.659573	5.79905	0.0160348
Cilliated	0.669184	2.9497	0.0858934	-0.201464	0.105163	0.74572	-0.544848	0.175425	0.675335	-0.0968032	0.0327622	0.856365	0.758367	3.67417	0.0552617
Club	0.928682	8.29632	0.00397256	0.123503	0.0633187	0.801325	0.959547	3.58427	0.0583289	0.346313	0.769056	0.380509	0.692428	4.20402	0.0403282
Colon Epithelial 1	0.564567	4.15161	0.0415949	0.602499	3.79497	0.0514068	0.352729	0.372693	0.54154	0.177203	0.267548	0.604981	0.332746	1.26573	0.260569
Colon Epithelial 2	0.590442	2.6243	0.105239	0.2714	0.418445	0.517714	-1.04988	0.789186	0.374346	0.76602	5.03923	0.0247796	0.394837	1.24093	0.265293
Colon Epithelial 3	0.932629	7.74862	0.00537536	-0.417024	0.485694	0.485855	0.308821	0.125353	0.7233	0.720037	3.35594	0.0669628	0.831461	6.31275	0.0119873
Colon Goblet	0.551436	3.5062	0.0611397	0.538641	2.19921	0.138082	0.613205	1.03985	0.307855	0.269219	0.538252	0.463158	0.669858	5.63238	0.0176317
Cortical Epithelial	0.841332	7.99493	0.00469085	0.185141	0.20004	0.654689	1.09636	4.50253	0.0338448	-0.457325	0.828346	0.362751	0.527922	2.56792	0.109051
Delta+Gamma	0.566735	4.18018	0.0408994	0.0313828	0.00512906	0.942906	1.10271	7.75362	0.0053605	-0.196417	0.256299	0.612674	0.948697	16.4735	4.93358e-05
Ductal	0.323046	0.94104	0.33201	-0.159796	0.11638	0.732994	0.892859	3.16555	0.0752069	0.483075	1.99433	0.157889	0.787699	7.96569	0.00476723
Endocardial	1.12614	15.7059	7.39947e-05	-0.0341618	0.0051011	0.943062	1.0515	4.1977	0.0404789	0.0877579	0.0466009	0.829087	0.812202	6.53087	0.0106018
Endothelial Exocrine	1.204	13.8328	0.000199814	0.116714	0.0566483	0.811874	0.609332	1.02776	0.310685	0.331478	0.615148	0.432856	0.642252	2.72904	0.0985388
Endothelial General 1	0.753712	6.99645	0.00816716	0.100165	0.0691662	0.792555	0.380583	0.550202	0.458235	0.435832	1.95139	0.162437	0.700335	5.74272	0.0165571
Endothelial General 2	0.817886	7.60768	0.00581202	-0.00267063	3.75525e-05	0.995111	0.675463	1.58519	0.208014	0.377343	1.14	0.285652	0.926503	9.41391	0.00215345
Endothelial General 3	1.01333	11.0411	0.000891154	0.165582	0.136702	0.711582	0.810053	2.19113	0.138807	0.224098	0.334728	0.562888	0.569796	2.70211	0.100216
Endothelial Myocardial	0.799182	8.68048	0.00321635	0.388926	1.19928	0.273466	0.665483	1.87879	0.170472	0.172894	0.255059	0.613535	0.666954	4.59774	0.0320142
Enteric Neuron	0.981642	6.45596	0.0110581	-0.464477	0.36965	0.543195	0.881796	1.42275	0.232952	0.538014	1.28898	0.256236	0.767109	3.31376	0.068702
Enterochromaffin	0.954039	6.78594	0.00918787	0.133664	0.0576944	0.810178	1.04285	2.64984	0.103561	-0.323083	0.282792	0.594877	0.994421	7.93548	0.00484747
Enterocyte	0.422276	1.84993	0.173792	0.414404	1.48892	0.222384	-0.361485	0.215075	0.642818	0.115426	0.115758	0.733681	0.251725	0.635549	0.425327
Esophageal Epithelial	0.457249	3.95416	0.0467557	-0.26272	0.603503	0.437245	0.123443	0.062726	0.802238	0.377534	1.94719	0.16289	0.335423	2.00985	0.156281
Fasciculata	0.674897	5.06222	0.0244529	0.193348	0.250225	0.616917	0.541064	1.05958	0.303311	0.244159	0.394784	0.529795	0.475819	1.9388	0.163799
Fetal A Cardiomyocyte	0.564277	5.11771	0.0236828	0.284317	0.729043	0.393193	0.791201	3.01152	0.0826749	0.258132	0.777884	0.377789	0.90844	15.2795	9.27194e-05
Fetal Acinar 1	0.513911	2.24535	0.134017	0.0423951	0.00765739	0.930269	1.03139	4.05828	0.0439553	0.276457	0.500872	0.479117	0.778156	6.05727	0.0138492
Fetal Acinar 2	0.570751	3.98494	0.0459088	0.328379	0.870922	0.3507	0.800148	3.07285	0.07961	0.117359	0.11958	0.72949	0.728564	7.69943	0.00552383
Fetal Adrenal Cortical	0.682497	8.58895	0.00338208	0.67217	6.89632	0.00863732	1.12476	9.64726	0.00189635	0.283719	0.999093	0.31753	0.141489	0.27733	0.598457
Fetal Adrenal Neuron	0.840766	11.966	0.000541788	0.39019	1.57292	0.209783	0.902791	5.4917	0.019107	0.193083	0.380459	0.537358	0.662646	6.81209	0.00905428
Fetal Alveolar Cap Endo	0.803343	8.76021	0.00307873	0.0765949	0.0354334	0.85069	0.574465	1.1817	0.27701	0.334749	1.09471	0.295431	0.603187	4.10878	0.0426612
Fetal Alveolar Epithelial 1	0.347543	1.97337	0.160091	0.376884	1.80938	0.178583	0.148421	0.109401	0.740828	-0.0508368	0.0308483	0.860579	0.893658	16.9737	3.79005e-05
Fetal Alveolar Epithelial 2	1.79078	8.15959	0.0042834	-0.182931	0.0173785	0.895121	0.866782	0.278006	0.598011	0.575398	0.401067	0.526539	0.322655	0.136233	0.712055
Fetal Astrocyte 1	0.740405	6.37803	0.0115541	0.153012	0.158676	0.690378	0.219378	0.150332	0.698219	0.0651775	0.0297822	0.862985	0.724349	6.48257	0.0108937
Fetal Astrocyte 2	0.613874	3.39901	0.0652355	0.0778207	0.0310596	0.860107	0.0782408	0.0143716	0.904577	-0.17604	0.14258	0.70573	0.791333	6.23977	0.0124913
Fetal Astrocyte 3	0.52134	1.8727	0.171167	0.099033	0.0410336	0.839473	0.693132	1.29624	0.254901	0.136645	0.0943466	0.758722	0.75721	4.93129	0.0263747
Fetal Astrocyte 4	0.565225	2.17218	0.140527	0.409123	0.772681	0.379389	0.636072	1.11081	0.291905	-0.566635	0.947898	0.330255	0.777359	4.72644	0.0297023
Fetal Astrocyte 5	-1.16207	1.01357	0.314049	0.791882	1.1776	0.277844	1.02219	1.104	0.293389	0.23465	0.074328	0.785136	1.43369	8.28579	0.00399565
Fetal B Lymphocyte 1 (SPIB+)	0.346735	0.975694	0.323264	0.361348	0.82949	0.36242	-0.336728	0.30598	0.580158	-0.103053	0.0580772	0.809561	0.443427	1.85882	0.172761
Fetal B Lymphocyte 2 (CXCR5+)	0.202582	0.239982	0.624219	0.71119	3.26753	0.0706638	-0.0569337	0.00795836	0.928915	-0.626713	1.18632	0.276073	0.335712	0.819526	0.365319
Fetal B Lymphocyte 3 (NPY+)	0.301105	0.435581	0.509263	-0.000987195	3.28916e-06	0.998553	-0.515895	0.462777	0.496329	-1.07597	2.50172	0.113722	0.135066	0.0921458	0.761467
Fetal Cardiac Fibroblast	0.808817	11.1782	0.000827618	0.665646	4.86664	0.0273808	0.380586	0.550491	0.458117	0.106578	0.119074	0.730041	0.64399	6.46881	0.0109784
Fetal Cholangiocyte	0.591717	1.81157	0.17832	-0.102922	0.0265386	0.870592	0.939726	1.58766	0.207661	0.724972	3.00235	0.0831437	0.453009	1.10457	0.293266
Fetal Chromaffin	0.602083	4.66836	0.0307232	0.461007	1.81694	0.177678	0.709764	2.85156	0.0912856	0.0322149	0.0083078	0.927376	0.647718	5.92139	0.0149582
Fetal Cilliated	0.51777	3.74913	0.0528351	0.366586	1.29046	0.255963	0.853979	3.9645	0.0464694	0.254608	0.703618	0.401571	0.694588	7.76364	0.00533085
Fetal Ductal	0.617594	3.7286	0.0534881	-0.165703	0.125366	0.723286	0.805711	2.16987	0.140738	0.420116	1.53731	0.215018	0.619968	4.31888	0.0376918
Fetal Endocardial	1.03692	15.0904	0.000102485	0.163188	0.156509	0.692391	0.940129	3.46275	0.062766	0.210915	0.374984	0.5403	0.867498	9.4443	0.00211806
Fetal Endothelial General 1	0.468594	3.28819	0.0697798	0.39373	1.59935	0.205995	0.242442	0.23306	0.629264	0.21814	0.562512	0.45325	0.743257	8.7668	0.00306762
Fetal Endothelial General 2	0.899043	11.7948	0.000593969	-0.403775	0.806904	0.369037	0.0572996	0.0108019	0.917223	0.282362	0.791551	0.373631	0.613289	4.51835	0.0335332
Fetal Endothelial General 3	0.901528	8.4538	0.00364281	0.701935	3.19013	0.074084	0.773411	1.57652	0.209262	0.157277	0.146331	0.702067	0.736081	4.69052	0.0303295
Fetal Endothelial Hepatic 1	0.818575	9.52981	0.00202161	-0.0722891	0.0331199	0.855592	0.309266	0.371664	0.542098	0.0867021	0.0659153	0.79738	0.635558	5.12204	0.0236239
Fetal Endothelial Hepatic 2	1.05007	12.4748	0.000412484	-0.425739	0.707207	0.400372	0.188191	0.111729	0.738184	0.108522	0.0707705	0.790218	0.62779	3.8232	0.0505475
Fetal Endothelial Placental	0.77151	4.68328	0.0304576	-0.0797006	0.0157741	0.900053	0.225641	0.0687491	0.793167	0.593185	2.09208	0.148064	0.850223	5.53357	0.018655
Fetal Enteric Glia	0.448858	1.58379	0.208216	0.0596216	0.0150605	0.902328	0.787833	2.08615	0.148641	0.319097	0.658504	0.417089	0.621248	3.16286	0.0753313
Fetal Enteric Neuron	0.440459	2.00114	0.157181	0.261409	0.447733	0.503414	0.0843907	0.0232204	0.878885	0.274927	0.624439	0.429402	0.793312	7.6218	0.0057667
Fetal Enterocyte 1	0.147283	0.245144	0.620515	0.0357162	0.0112835	0.915405	0.30761	0.287405	0.591888	0.337044	1.29506	0.255118	0.544862	4.54256	0.0330622
Fetal Enterocyte 2	0.273868	0.941141	0.331985	0.0542391	0.0258714	0.872215	0.481485	1.03882	0.308096	0.335254	1.37359	0.241196	0.629272	6.49316	0.0108291
Fetal Enterocyte 3	0.326606	1.22847	0.267704	0.342705	1.13602	0.286496	0.539357	1.05272	0.304883	0.706424	6.19253	0.0128291	0.615601	5.67978	0.0171615
Fetal Enteroendocrine	1.12094	8.92803	0.00280827	0.44821	0.751998	0.385845	1.29125	3.78552	0.0516979	0.667981	1.90962	0.167006	0.715323	2.92719	0.087099
Fetal Erythroblast 1	0.633541	3.59797	0.0578502	-0.0700154	0.0310553	0.860117	1.0051	3.88145	0.0488223	0.365763	0.963821	0.326226	0.645312	4.64391	0.0311638
Fetal Erythroblast 2	0.812577	5.61174	0.0178406	-0.256582	0.309972	0.577698	1.11252	4.61207	0.0317477	0.478613	1.41021	0.235021	0.656076	4.13952	0.041893
Fetal Erythroblast 3	0.656531	4.81607	0.0281956	-0.15498	0.156489	0.69241	0.772309	2.45167	0.1174	0.261645	0.568098	0.451016	0.730324	7.34908	0.00670972
[truncated: 145 more rows]

## Sheet: Supplementary Data 8
Supplementary Data 8: Association between complications and partitioned unweighted Polygenic Scores (PGS) after clustering in the UK Biobank. Two-sided linear regression for quantitative phenotypes, two-sided logistic regression for binary phenotypes.
[truncated: 132 more rows]

[truncated: 2 more sheets: Supplementary Data 9, Supplementary Data 10]
